# Supplementary material for: The Pyroptosis-Related Signature Predicts Prognosis and Indicates Immune Microenvironment Infiltration in Gastric Cancer
Source: Front Cell Dev Biol. 2021 Jun 11;9:676485. doi: 10.3389/fcell.2021.676485 (PMC8226259; doi:10.3389/fcell.2021.676485)
Supplement: Supplementary file 2 [file Table_1.XLSX]

## Sheet: Sheet1
Table S1. Oligo sequences used in the real-time PCR
CASP1	Forward: 5’-TTTCCGCAAGGTTCGATTTTCA-3’
	Reverse: 5’-GGCATCTGCGCTCTACCATC-3’
CASP3	Forward: 5’-GAAATTGTGGAATTGATGCGTGA-3’
	Reverse: 5’-CTACAACGATCCCCTCTGAAAAA-3’
CASP4	Forward: 5’-CAAGAGAAGCAACGTATGGCA-3’
	Reverse: 5’-AGGCAGATGGTCAAACTCTGTA-3’
CASP5	Forward: 5’-TTCAACACCACATAACGTGTCC-3’
	Reverse: 5’-GTCAAGGTTGCTCGTTCTATGG-3’
CASP8	Forward: 5’-TTTCTGCCTACAGGGTCATGC-3’
	Reverse: 5’-TGTCCAACTTTCCTTCTCCCA-3’
GSDMB	Forward: 5’-ATGTAGACTCAACGGGAGAGTT-3’
	Reverse: 5’-GTAGCCAGATACTGCTGGGATA-3’
GSDMC	Forward: 5’-TCCATGTTGGAACGCATTAGC-3’
	Reverse: 5’-CAAACTGACGTAATTTGGTGGC-3’
GSDMD	Forward: 5'-GTGTGTCAACCTGTCTATCAAGG-3'
	Reverse: 5’-CATGGCATCGTAGAAGTGGAAG-3’
GSDME	Forward: 5'-CGGGCGCGCGGATAAT-3'
	Reverse: 5’-GTCTCTGCCAGCACCAGAAT-3’
GZMA	Forward: 5'-TCTCTCTCAGTTGTCGTTTCTCT-3'
	Reverse: 5’-GCAGTCAACACCCAGTCTTTTG-3’
GZMB	Forward: 5'-TACCATTGAGTTGTGCGTGGG-3'
	Reverse: 5’-GCCATTGTTTCGTCCATAGGAGA-3’
β2-M	Forward: 5’-GAATTGCTATGTGTCTGGGT-3’
	Reverse: 5’-CATCTTCAAACCTCCATGATG-3’
