# Supplementary material for: The Pyroptosis-Related Signature Predicts Prognosis and Indicates Immune Microenvironment Infiltration in Gastric Cancer
Source: Front Cell Dev Biol. 2021 Jun 11;9:676485. doi: 10.3389/fcell.2021.676485 (PMC8226259; doi:10.3389/fcell.2021.676485)
Supplement: Supplementary file 3 [file Table_2.XLSX]

## Sheet: Table 1
Table S2. GC classification pattern
Sample	Cluster	Batch
GSM387789	1	GSE15459
GSM387791	1	GSE15459
GSM387796	1	GSE15459
GSM387802	1	GSE15459
GSM387805	1	GSE15459
GSM387806	1	GSE15459
GSM387810	1	GSE15459
GSM387812	1	GSE15459
GSM387813	1	GSE15459
GSM387814	1	GSE15459
GSM387815	1	GSE15459
GSM387816	1	GSE15459
GSM387820	1	GSE15459
GSM387821	1	GSE15459
GSM387828	1	GSE15459
GSM387830	1	GSE15459
GSM387831	1	GSE15459
GSM387835	1	GSE15459
GSM387839	1	GSE15459
GSM387846	1	GSE15459
GSM387848	1	GSE15459
GSM387856	1	GSE15459
GSM387859	1	GSE15459
GSM387860	1	GSE15459
GSM387861	1	GSE15459
GSM387864	1	GSE15459
GSM387868	1	GSE15459
GSM387871	1	GSE15459
GSM387873	1	GSE15459
GSM387876	1	GSE15459
GSM387877	1	GSE15459
GSM387879	1	GSE15459
GSM387883	1	GSE15459
GSM387884	1	GSE15459
GSM387886	1	GSE15459
GSM387887	1	GSE15459
GSM387889	1	GSE15459
GSM387890	1	GSE15459
GSM387894	1	GSE15459
GSM387895	1	GSE15459
GSM387897	1	GSE15459
GSM387900	1	GSE15459
GSM387902	1	GSE15459
GSM387908	1	GSE15459
GSM387910	1	GSE15459
GSM387911	1	GSE15459
GSM387912	1	GSE15459
GSM387915	1	GSE15459
GSM387916	1	GSE15459
GSM387921	1	GSE15459
GSM387922	1	GSE15459
GSM387924	1	GSE15459
GSM387927	1	GSE15459
GSM387928	1	GSE15459
GSM387930	1	GSE15459
GSM387933	1	GSE15459
GSM387934	1	GSE15459
GSM387935	1	GSE15459
GSM387938	1	GSE15459
GSM387941	1	GSE15459
GSM387946	1	GSE15459
GSM387947	1	GSE15459
GSM387948	1	GSE15459
GSM387949	1	GSE15459
GSM387950	1	GSE15459
GSM387951	1	GSE15459
GSM387952	1	GSE15459
GSM387953	1	GSE15459
GSM387959	1	GSE15459
GSM387961	1	GSE15459
GSM387962	1	GSE15459
GSM387963	1	GSE15459
GSM387964	1	GSE15459
GSM387968	1	GSE15459
GSM387969	1	GSE15459
GSM387971	1	GSE15459
GSM387973	1	GSE15459
GSM387974	1	GSE15459
GSM387975	1	GSE15459
GSM387977	1	GSE15459
GSM387982	1	GSE15459
GSM387983	1	GSE15459
GSM387792	2	GSE15459
GSM387794	2	GSE15459
GSM387795	2	GSE15459
GSM387800	2	GSE15459
GSM387801	2	GSE15459
GSM387803	2	GSE15459
GSM387804	2	GSE15459
GSM387807	2	GSE15459
GSM387808	2	GSE15459
GSM387809	2	GSE15459
GSM387811	2	GSE15459
GSM387817	2	GSE15459
GSM387818	2	GSE15459
GSM387819	2	GSE15459
GSM387822	2	GSE15459
GSM387823	2	GSE15459
GSM387824	2	GSE15459
GSM387825	2	GSE15459
GSM387826	2	GSE15459
GSM387827	2	GSE15459
GSM387829	2	GSE15459
GSM387832	2	GSE15459
GSM387833	2	GSE15459
GSM387834	2	GSE15459
GSM387836	2	GSE15459
GSM387837	2	GSE15459
GSM387838	2	GSE15459
GSM387840	2	GSE15459
GSM387841	2	GSE15459
GSM387842	2	GSE15459
GSM387843	2	GSE15459
GSM387845	2	GSE15459
GSM387847	2	GSE15459
GSM387849	2	GSE15459
GSM387850	2	GSE15459
GSM387851	2	GSE15459
GSM387852	2	GSE15459
GSM387853	2	GSE15459
GSM387854	2	GSE15459
GSM387855	2	GSE15459
GSM387857	2	GSE15459
GSM387858	2	GSE15459
GSM387862	2	GSE15459
GSM387863	2	GSE15459
GSM387865	2	GSE15459
GSM387866	2	GSE15459
GSM387867	2	GSE15459
GSM387869	2	GSE15459
GSM387870	2	GSE15459
GSM387872	2	GSE15459
GSM387874	2	GSE15459
GSM387875	2	GSE15459
GSM387878	2	GSE15459
GSM387880	2	GSE15459
GSM387881	2	GSE15459
GSM387882	2	GSE15459
GSM387885	2	GSE15459
GSM387888	2	GSE15459
GSM387891	2	GSE15459
GSM387892	2	GSE15459
GSM387893	2	GSE15459
GSM387896	2	GSE15459
GSM387898	2	GSE15459
GSM387899	2	GSE15459
GSM387901	2	GSE15459
GSM387903	2	GSE15459
GSM387904	2	GSE15459
GSM387905	2	GSE15459
GSM387906	2	GSE15459
GSM387907	2	GSE15459
GSM387909	2	GSE15459
GSM387913	2	GSE15459
GSM387914	2	GSE15459
GSM387917	2	GSE15459
GSM387918	2	GSE15459
GSM387919	2	GSE15459
GSM387920	2	GSE15459
GSM387923	2	GSE15459
GSM387925	2	GSE15459
GSM387926	2	GSE15459
GSM387929	2	GSE15459
GSM387931	2	GSE15459
GSM387932	2	GSE15459
GSM387936	2	GSE15459
GSM387939	2	GSE15459
GSM387940	2	GSE15459
GSM387942	2	GSE15459
GSM387943	2	GSE15459
GSM387944	2	GSE15459
GSM387945	2	GSE15459
GSM387954	2	GSE15459
GSM387955	2	GSE15459
GSM387956	2	GSE15459
GSM387957	2	GSE15459
GSM387958	2	GSE15459
GSM387960	2	GSE15459
GSM387965	2	GSE15459
GSM387966	2	GSE15459
GSM387967	2	GSE15459
GSM387970	2	GSE15459
GSM387972	2	GSE15459
GSM387976	2	GSE15459
GSM387978	2	GSE15459
GSM387979	2	GSE15459
GSM387980	2	GSE15459
GSM387981	2	GSE15459
GSM387984	2	GSE15459
GSM387985	2	GSE15459
GSM387986	2	GSE15459
GSM387987	2	GSE15459
GSM858082	1	GSE34942
GSM858083	1	GSE34942
GSM858084	1	GSE34942
GSM858085	1	GSE34942
GSM858088	1	GSE34942
GSM858093	1	GSE34942
GSM858094	1	GSE34942
GSM858095	1	GSE34942
GSM858097	1	GSE34942
GSM858105	1	GSE34942
GSM858106	1	GSE34942
GSM858107	1	GSE34942
GSM858109	1	GSE34942
GSM858111	1	GSE34942
GSM858112	1	GSE34942
GSM858113	1	GSE34942
GSM858115	1	GSE34942
GSM858117	1	GSE34942
GSM858118	1	GSE34942
GSM858122	1	GSE34942
GSM858125	1	GSE34942
GSM858126	1	GSE34942
GSM858128	1	GSE34942
GSM858131	1	GSE34942
GSM858132	1	GSE34942
GSM858134	1	GSE34942
GSM858135	1	GSE34942
GSM858136	1	GSE34942
GSM858086	2	GSE34942
GSM858087	2	GSE34942
GSM858089	2	GSE34942
GSM858090	2	GSE34942
GSM858091	2	GSE34942
GSM858092	2	GSE34942
GSM858096	2	GSE34942
GSM858098	2	GSE34942
GSM858099	2	GSE34942
GSM858100	2	GSE34942
GSM858101	2	GSE34942
GSM858102	2	GSE34942
GSM858103	2	GSE34942
GSM858104	2	GSE34942
GSM858108	2	GSE34942
GSM858110	2	GSE34942
GSM858114	2	GSE34942
GSM858116	2	GSE34942
GSM858119	2	GSE34942
GSM858120	2	GSE34942
GSM858121	2	GSE34942
GSM858123	2	GSE34942
GSM858124	2	GSE34942
GSM858127	2	GSE34942
GSM858129	2	GSE34942
GSM858130	2	GSE34942
GSM858133	2	GSE34942
GSM858137	2	GSE34942
GSM1379264	1	GSE57303
GSM1379266	1	GSE57303
GSM1379268	1	GSE57303
GSM1379270	1	GSE57303
GSM1379271	1	GSE57303
GSM1379272	1	GSE57303
GSM1379274	1	GSE57303
GSM1379277	1	GSE57303
GSM1379278	1	GSE57303
GSM1379281	1	GSE57303
GSM1379282	1	GSE57303
GSM1379285	1	GSE57303
GSM1379291	1	GSE57303
GSM1379295	1	GSE57303
GSM1379297	1	GSE57303
GSM1379301	1	GSE57303
GSM1379306	1	GSE57303
GSM1379307	1	GSE57303
GSM1379308	1	GSE57303
GSM1379315	1	GSE57303
GSM1379317	1	GSE57303
GSM1379318	1	GSE57303
GSM1379320	1	GSE57303
GSM1379322	1	GSE57303
GSM1379323	1	GSE57303
GSM1379325	1	GSE57303
GSM1379328	1	GSE57303
GSM1379261	2	GSE57303
GSM1379262	2	GSE57303
GSM1379263	2	GSE57303
GSM1379265	2	GSE57303
GSM1379267	2	GSE57303
GSM1379269	2	GSE57303
GSM1379273	2	GSE57303
GSM1379275	2	GSE57303
GSM1379276	2	GSE57303
GSM1379279	2	GSE57303
GSM1379280	2	GSE57303
GSM1379283	2	GSE57303
GSM1379284	2	GSE57303
GSM1379286	2	GSE57303
GSM1379287	2	GSE57303
GSM1379288	2	GSE57303
GSM1379289	2	GSE57303
GSM1379290	2	GSE57303
GSM1379292	2	GSE57303
GSM1379293	2	GSE57303
GSM1379294	2	GSE57303
GSM1379296	2	GSE57303
GSM1379298	2	GSE57303
GSM1379299	2	GSE57303
GSM1379300	2	GSE57303
GSM1379302	2	GSE57303
GSM1379303	2	GSE57303
GSM1379304	2	GSE57303
GSM1379305	2	GSE57303
GSM1379309	2	GSE57303
GSM1379310	2	GSE57303
GSM1379311	2	GSE57303
GSM1379312	2	GSE57303
GSM1379313	2	GSE57303
GSM1379314	2	GSE57303
GSM1379316	2	GSE57303
GSM1379319	2	GSE57303
GSM1379321	2	GSE57303
GSM1379324	2	GSE57303
GSM1379326	2	GSE57303
GSM1379327	2	GSE57303
GSM1379329	2	GSE57303
GSM1379330	2	GSE57303
GSM1523728	1	GSE62254
GSM1523748	1	GSE62254
GSM1523768	1	GSE62254
GSM1523769	1	GSE62254
GSM1523770	1	GSE62254
GSM1523776	1	GSE62254
GSM1523778	1	GSE62254
GSM1523779	1	GSE62254
GSM1523780	1	GSE62254
GSM1523783	1	GSE62254
GSM1523784	1	GSE62254
GSM1523785	1	GSE62254
GSM1523786	1	GSE62254
GSM1523790	1	GSE62254
GSM1523791	1	GSE62254
GSM1523792	1	GSE62254
GSM1523793	1	GSE62254
GSM1523794	1	GSE62254
GSM1523795	1	GSE62254
GSM1523796	1	GSE62254
GSM1523798	1	GSE62254
GSM1523800	1	GSE62254
GSM1523801	1	GSE62254
GSM1523805	1	GSE62254
GSM1523808	1	GSE62254
GSM1523810	1	GSE62254
GSM1523811	1	GSE62254
GSM1523812	1	GSE62254
GSM1523818	1	GSE62254
GSM1523820	1	GSE62254
GSM1523821	1	GSE62254
GSM1523822	1	GSE62254
GSM1523823	1	GSE62254
GSM1523824	1	GSE62254
GSM1523826	1	GSE62254
GSM1523827	1	GSE62254
GSM1523830	1	GSE62254
GSM1523834	1	GSE62254
GSM1523836	1	GSE62254
GSM1523838	1	GSE62254
GSM1523842	1	GSE62254
GSM1523846	1	GSE62254
GSM1523847	1	GSE62254
GSM1523848	1	GSE62254
GSM1523851	1	GSE62254
GSM1523852	1	GSE62254
GSM1523854	1	GSE62254
GSM1523860	1	GSE62254
GSM1523861	1	GSE62254
GSM1523863	1	GSE62254
GSM1523864	1	GSE62254
GSM1523866	1	GSE62254
GSM1523867	1	GSE62254
GSM1523868	1	GSE62254
GSM1523869	1	GSE62254
GSM1523870	1	GSE62254
GSM1523871	1	GSE62254
GSM1523872	1	GSE62254
GSM1523873	1	GSE62254
GSM1523874	1	GSE62254
GSM1523876	1	GSE62254
GSM1523878	1	GSE62254
GSM1523880	1	GSE62254
GSM1523882	1	GSE62254
GSM1523883	1	GSE62254
GSM1523885	1	GSE62254
GSM1523886	1	GSE62254
GSM1523887	1	GSE62254
GSM1523888	1	GSE62254
GSM1523892	1	GSE62254
GSM1523894	1	GSE62254
GSM1523896	1	GSE62254
GSM1523898	1	GSE62254
GSM1523899	1	GSE62254
GSM1523901	1	GSE62254
GSM1523906	1	GSE62254
GSM1523908	1	GSE62254
GSM1523909	1	GSE62254
GSM1523910	1	GSE62254
GSM1523911	1	GSE62254
GSM1523919	1	GSE62254
GSM1523921	1	GSE62254
GSM1523923	1	GSE62254
GSM1523924	1	GSE62254
GSM1523929	1	GSE62254
GSM1523930	1	GSE62254
GSM1523931	1	GSE62254
GSM1523937	1	GSE62254
GSM1523941	1	GSE62254
GSM1523943	1	GSE62254
GSM1523944	1	GSE62254
GSM1523947	1	GSE62254
GSM1523950	1	GSE62254
GSM1523951	1	GSE62254
GSM1523952	1	GSE62254
GSM1523954	1	GSE62254
GSM1523958	1	GSE62254
GSM1523964	1	GSE62254
GSM1523967	1	GSE62254
GSM1523975	1	GSE62254
GSM1523978	1	GSE62254
GSM1523979	1	GSE62254
GSM1523980	1	GSE62254
GSM1523981	1	GSE62254
GSM1523985	1	GSE62254
GSM1523986	1	GSE62254
GSM1523993	1	GSE62254
GSM1524000	1	GSE62254
GSM1524002	1	GSE62254
GSM1524004	1	GSE62254
GSM1524012	1	GSE62254
GSM1524013	1	GSE62254
GSM1524016	1	GSE62254
GSM1524017	1	GSE62254
GSM1524018	1	GSE62254
GSM1524025	1	GSE62254
GSM1524033	1	GSE62254
GSM1524038	1	GSE62254
GSM1524040	1	GSE62254
GSM1524041	1	GSE62254
GSM1524042	1	GSE62254
GSM1524043	1	GSE62254
GSM1524048	1	GSE62254
GSM1524049	1	GSE62254
GSM1524051	1	GSE62254
GSM1524054	1	GSE62254
GSM1524058	1	GSE62254
GSM1524061	1	GSE62254
GSM1524068	1	GSE62254
GSM1524069	1	GSE62254
GSM1523727	2	GSE62254
GSM1523729	2	GSE62254
GSM1523744	2	GSE62254
GSM1523745	2	GSE62254
GSM1523746	2	GSE62254
GSM1523747	2	GSE62254
GSM1523765	2	GSE62254
GSM1523771	2	GSE62254
GSM1523772	2	GSE62254
GSM1523773	2	GSE62254
GSM1523774	2	GSE62254
GSM1523775	2	GSE62254
GSM1523777	2	GSE62254
GSM1523781	2	GSE62254
GSM1523782	2	GSE62254
GSM1523787	2	GSE62254
GSM1523788	2	GSE62254
GSM1523789	2	GSE62254
GSM1523797	2	GSE62254
GSM1523799	2	GSE62254
GSM1523802	2	GSE62254
GSM1523803	2	GSE62254
GSM1523804	2	GSE62254
GSM1523806	2	GSE62254
GSM1523807	2	GSE62254
GSM1523809	2	GSE62254
GSM1523813	2	GSE62254
GSM1523814	2	GSE62254
GSM1523815	2	GSE62254
GSM1523816	2	GSE62254
GSM1523817	2	GSE62254
GSM1523819	2	GSE62254
GSM1523825	2	GSE62254
GSM1523828	2	GSE62254
GSM1523829	2	GSE62254
GSM1523831	2	GSE62254
GSM1523832	2	GSE62254
GSM1523833	2	GSE62254
GSM1523835	2	GSE62254
GSM1523837	2	GSE62254
GSM1523839	2	GSE62254
GSM1523840	2	GSE62254
GSM1523841	2	GSE62254
GSM1523843	2	GSE62254
GSM1523844	2	GSE62254
GSM1523845	2	GSE62254
GSM1523849	2	GSE62254
GSM1523850	2	GSE62254
GSM1523853	2	GSE62254
GSM1523855	2	GSE62254
GSM1523856	2	GSE62254
GSM1523857	2	GSE62254
GSM1523858	2	GSE62254
GSM1523859	2	GSE62254
GSM1523862	2	GSE62254
GSM1523865	2	GSE62254
GSM1523875	2	GSE62254
GSM1523877	2	GSE62254
GSM1523879	2	GSE62254
GSM1523881	2	GSE62254
GSM1523884	2	GSE62254
GSM1523889	2	GSE62254
GSM1523890	2	GSE62254
GSM1523891	2	GSE62254
GSM1523893	2	GSE62254
GSM1523895	2	GSE62254
GSM1523897	2	GSE62254
GSM1523903	2	GSE62254
GSM1523904	2	GSE62254
GSM1523905	2	GSE62254
GSM1523918	2	GSE62254
GSM1523920	2	GSE62254
GSM1523922	2	GSE62254
GSM1523925	2	GSE62254
GSM1523926	2	GSE62254
GSM1523927	2	GSE62254
GSM1523928	2	GSE62254
GSM1523932	2	GSE62254
GSM1523933	2	GSE62254
GSM1523934	2	GSE62254
GSM1523935	2	GSE62254
GSM1523936	2	GSE62254
GSM1523938	2	GSE62254
GSM1523939	2	GSE62254
GSM1523940	2	GSE62254
GSM1523942	2	GSE62254
GSM1523945	2	GSE62254
GSM1523946	2	GSE62254
GSM1523948	2	GSE62254
GSM1523949	2	GSE62254
GSM1523953	2	GSE62254
GSM1523955	2	GSE62254
GSM1523956	2	GSE62254
GSM1523957	2	GSE62254
GSM1523959	2	GSE62254
GSM1523960	2	GSE62254
GSM1523961	2	GSE62254
GSM1523962	2	GSE62254
GSM1523963	2	GSE62254
GSM1523965	2	GSE62254
GSM1523966	2	GSE62254
GSM1523968	2	GSE62254
GSM1523969	2	GSE62254
GSM1523970	2	GSE62254
GSM1523971	2	GSE62254
GSM1523972	2	GSE62254
GSM1523973	2	GSE62254
GSM1523974	2	GSE62254
GSM1523976	2	GSE62254
GSM1523977	2	GSE62254
GSM1523982	2	GSE62254
GSM1523983	2	GSE62254
GSM1523984	2	GSE62254
GSM1523987	2	GSE62254
GSM1523988	2	GSE62254
GSM1523989	2	GSE62254
GSM1523990	2	GSE62254
GSM1523991	2	GSE62254
GSM1523992	2	GSE62254
GSM1523994	2	GSE62254
GSM1523995	2	GSE62254
GSM1523996	2	GSE62254
GSM1523997	2	GSE62254
GSM1523998	2	GSE62254
GSM1523999	2	GSE62254
GSM1524001	2	GSE62254
GSM1524003	2	GSE62254
GSM1524005	2	GSE62254
GSM1524006	2	GSE62254
GSM1524007	2	GSE62254
GSM1524008	2	GSE62254
GSM1524009	2	GSE62254
GSM1524010	2	GSE62254
GSM1524011	2	GSE62254
GSM1524014	2	GSE62254
GSM1524015	2	GSE62254
GSM1524019	2	GSE62254
GSM1524020	2	GSE62254
GSM1524021	2	GSE62254
GSM1524022	2	GSE62254
GSM1524023	2	GSE62254
GSM1524024	2	GSE62254
GSM1524026	2	GSE62254
GSM1524027	2	GSE62254
GSM1524028	2	GSE62254
GSM1524029	2	GSE62254
GSM1524030	2	GSE62254
GSM1524031	2	GSE62254
GSM1524032	2	GSE62254
GSM1524034	2	GSE62254
GSM1524035	2	GSE62254
GSM1524036	2	GSE62254
GSM1524037	2	GSE62254
GSM1524039	2	GSE62254
GSM1524044	2	GSE62254
GSM1524045	2	GSE62254
GSM1524046	2	GSE62254
GSM1524047	2	GSE62254
GSM1524050	2	GSE62254
GSM1524052	2	GSE62254
GSM1524053	2	GSE62254
GSM1524055	2	GSE62254
GSM1524056	2	GSE62254
GSM1524057	2	GSE62254
GSM1524059	2	GSE62254
GSM1524060	2	GSE62254
GSM1524062	2	GSE62254
GSM1524070	2	GSE62254
GSM1524071	2	GSE62254
GSM1524072	2	GSE62254
