# Supplementary material for: The Pyroptosis-Related Signature Predicts Prognosis and Indicates Immune Microenvironment Infiltration in Gastric Cancer
Source: Front Cell Dev Biol. 2021 Jun 11;9:676485. doi: 10.3389/fcell.2021.676485 (PMC8226259; doi:10.3389/fcell.2021.676485)
Supplement: Supplementary file 4 [file Table_3.XLSX]

## Sheet: Sheet1
Table S3. GSVA enrichment analysis between these distinct pyroptosis-regulated clusters
Id	LogFC	AveExpr	t	P.Value	adj.P.Val	B
CIRCADIAN_RHYTHM_MAMMAL	0.133243	-0.00223034	5.54131	4.43e-08	5.98e-06	7.38793
BASAL_CELL_CARCINOMA	0.132617	0.000198289	9.20777	4.99e-19	8.13e-17	32.12
GAP_JUNCTION	0.116202	0.00312305	7.76826	3.28e-14	5.06e-12	21.1868
MELANOGENESIS	0.105445	0.00148863	8.16598	1.77e-15	2.8e-13	24.0592
HYPERTROPHIC_CARDIOMYOPATHY_HCM	0.10542	2.99e-05	6.13552	1.51e-09	2.22e-07	10.6735
DILATED_CARDIOMYOPATHY	0.105146	-0.000270241	5.90402	5.83e-09	8.22e-07	9.35789
VASCULAR_SMOOTH_MUSCLE_CONTRACTION	0.104306	-0.000690335	5.79303	1.1e-08	1.51e-06	8.74318
ARRHYTHMOGENIC_RIGHT_VENTRICULAR_CARDIOMYOPATHY_ARVC	0.103148	0.001597	5.96971	3.99e-09	5.7e-07	9.72661
ADHERENS_JUNCTION	0.0959137	0.00699948	6.66052	5.99e-11	9.05e-09	13.8219
GLYCOSAMINOGLYCAN_BIOSYNTHESIS_CHONDROITIN_SULFATE	0.0941746	-0.00864992	3.75438	0.000190009	0.0186209	-0.62178
WNT_SIGNALING_PATHWAY	0.090334	0.00263589	8.68871	3.22e-17	5.18e-15	28.0091
TAURINE_AND_HYPOTAURINE_METABOLISM	0.0881859	0.0103766	4.47121	9.24e-06	0.0010534	2.24511
ECM_RECEPTOR_INTERACTION	0.0802857	0.0015935	3.40699	0.000699061	0.0622164	-1.83938
VASOPRESSIN_REGULATED_WATER_REABSORPTION	0.0762817	0.00312433	4.78086	2.18e-06	0.000265895	3.62861
HEDGEHOG_SIGNALING_PATHWAY	0.074243	0.00258402	5.49085	5.83e-08	7.75e-06	7.1228
AXON_GUIDANCE	0.072179	0.00358821	5.6119	3.01e-08	4.1e-06	7.76253
NOTCH_SIGNALING_PATHWAY	0.0715149	-0.0106494	4.56862	5.92e-06	0.000710227	2.67102
TGF_BETA_SIGNALING_PATHWAY	0.069729	0.00774464	4.49192	8.41e-06	0.000967295	2.33493
FOCAL_ADHESION	0.068063	0.00307624	3.63592	0.000299843	0.0290848	-1.04971
INSULIN_SIGNALING_PATHWAY	0.0658183	-0.00437151	6.49454	1.7e-10	2.55e-08	12.8021
LYSINE_DEGRADATION	0.0609773	-0.00684831	4.00391	6.98e-05	0.00732948	0.322407
TIGHT_JUNCTION	0.0595346	0.0052491	5.52313	4.89e-08	6.56e-06	7.29216
CALCIUM_SIGNALING_PATHWAY	0.0579501	0.000856354	4.50541	7.91e-06	0.000925451	2.39367
MTOR_SIGNALING_PATHWAY	0.0577146	-0.00214557	4.05528	5.64e-05	0.00598004	0.523963
PHOSPHATIDYLINOSITOL_SIGNALING_SYSTEM	0.0548121	-0.00199706	3.61801	0.000320919	0.0308082	-1.1133
GLYCOSAMINOGLYCAN_BIOSYNTHESIS_HEPARAN_SULFATE	0.0535233	-0.00270132	3.26252	0.00116451	0.0989832	-2.31225
MELANOMA	0.052375	0.00418204	4.09804	4.72e-05	0.00504715	0.693561
DORSO_VENTRAL_AXIS_FORMATION	0.0520483	0.00423986	2.75969	0.00595549	0.440706	-3.80304
ERBB_SIGNALING_PATHWAY	0.0445716	-0.00345232	3.81535	0.000149526	0.0149602	-0.396435
LONG_TERM_DEPRESSION	0.0430453	0.00388258	3.32679	0.000930134	0.0809216	-2.10434
ENDOMETRIAL_CANCER	0.0425411	0.00283544	3.20339	0.00142735	0.11847	-2.50007
GNRH_SIGNALING_PATHWAY	0.0395081	0.00132402	3.18453	0.00152213	0.124815	-2.5593
MATURITY_ONSET_DIABETES_OF_THE_YOUNG	0.0381285	0.00453824	1.75145	0.0803606	1	-6.05576
INOSITOL_PHOSPHATE_METABOLISM	0.036609	0.00125926	2.61204	0.00921697	0.645188	-4.19469
REGULATION_OF_ACTIN_CYTOSKELETON	0.0349418	0.00380186	2.50819	0.0123878	0.854757	-4.45755
GLYCEROLIPID_METABOLISM	0.0332174	0.00539138	2.31993	0.0206666	1	-4.90738
GLIOMA	0.0329452	-0.00103921	2.3761	0.0177977	1	-4.77677
TASTE_TRANSDUCTION	0.0296483	-0.00548522	2.24989	0.0248038	1	-5.06594
LONG_TERM_POTENTIATION	0.0277948	-0.0012247	1.955	0.0510293	1	-5.68095
CARDIAC_MUSCLE_CONTRACTION	0.0272858	0.00660251	2.02043	0.0437657	1	-5.55184
GLYCOSPHINGOLIPID_BIOSYNTHESIS_GANGLIO_SERIES	0.0262048	0.00873295	1.06343	0.287999	1	-7.01994
RENIN_ANGIOTENSIN_SYSTEM	0.0239462	0.0087127	1.0541	0.292246	1	-7.02979
BASAL_TRANSCRIPTION_FACTORS	0.023707	-0.00419154	1.36236	0.173575	1	-6.65857
RENAL_CELL_CARCINOMA	0.0223711	-0.00145677	1.68679	0.0921435	1	-6.16628
HISTIDINE_METABOLISM	0.0217433	0.0124748	1.19734	0.23163	1	-6.86903
PRIMARY_BILE_ACID_BIOSYNTHESIS	0.019031	0.0113236	0.986224	0.324406	1	-7.09886
PPAR_SIGNALING_PATHWAY	0.018581	0.00578985	1.20512	0.228614	1	-6.85971
MAPK_SIGNALING_PATHWAY	0.0183457	0.00192609	1.53198	0.126033	1	-6.41416
GLYCEROPHOSPHOLIPID_METABOLISM	0.0170766	-0.00104037	1.38033	0.167981	1	-6.63404
PROPANOATE_METABOLISM	0.0169173	0.00785087	0.746399	0.455707	1	-7.30617
PROSTATE_CANCER	0.0168256	0.0023128	1.41096	0.158756	1	-6.59146
PROGESTERONE_MEDIATED_OOCYTE_MATURATION	0.015114	-0.00532316	1.41256	0.158283	1	-6.5892
ALDOSTERONE_REGULATED_SODIUM_REABSORPTION	0.015022	0.00637212	0.940882	0.34713	1	-7.14244
PROXIMAL_TUBULE_BICARBONATE_RECLAMATION	0.0131805	0.00898851	0.723465	0.469666	1	-7.32299
TYROSINE_METABOLISM	0.0107456	0.00655316	0.699097	0.484752	1	-7.3403
GLYCINE_SERINE_AND_THREONINE_METABOLISM	0.0086207	-0.0009088	0.519325	0.603718	1	-7.44965
PATHWAYS_IN_CANCER	0.00341193	0.00385149	0.338226	0.735306	1	-7.5272
O_GLYCAN_BIOSYNTHESIS	0.00155014	0.00491952	0.0773113	0.938401	1	-7.58136
ADIPOCYTOKINE_SIGNALING_PATHWAY	0.000938394	0.00108096	0.0769509	0.938687	1	-7.58138
PHENYLALANINE_METABOLISM	-0.000795496	0.00869388	-0.0481029	0.96165	1	-7.58318
NITROGEN_METABOLISM	-0.000810077	0.0102916	-0.045265	0.963911	1	-7.58332
BIOSYNTHESIS_OF_UNSATURATED_FATTY_ACIDS	-0.000955604	0.00544818	-0.0528363	0.957879	1	-7.58295
DRUG_METABOLISM_CYTOCHROME_P450	-0.0023769	0.0119438	-0.111823	0.911	1	-7.57809
THYROID_CANCER	-0.00344881	0.000484702	-0.219032	0.826697	1	-7.56038
NEUROTROPHIN_SIGNALING_PATHWAY	-0.00489493	0.00179885	-0.38452	0.700724	1	-7.51049
NON_SMALL_CELL_LUNG_CANCER	-0.00570141	-0.00138367	-0.449388	0.653308	1	-7.48348
VEGF_SIGNALING_PATHWAY	-0.00844947	0.00387771	-0.68824	0.491557	1	-7.34781
STEROID_HORMONE_BIOSYNTHESIS	-0.00912641	0.0133435	-0.486543	0.626753	1	-7.46611
CHRONIC_MYELOID_LEUKEMIA	-0.00941736	-0.000860727	-0.69693	0.486106	1	-7.34181
STEROID_BIOSYNTHESIS	-0.00956169	0.00230697	-0.333569	0.738817	1	-7.52876
GLYCOSPHINGOLIPID_BIOSYNTHESIS_GLOBO_SERIES	-0.0106896	0.0121079	-0.47444	0.635352	1	-7.47192
TYPE_II_DIABETES_MELLITUS	-0.012012	-0.000371196	-0.901718	0.367555	1	-7.17844
GLYCOSAMINOGLYCAN_BIOSYNTHESIS_KERATAN_SULFATE	-0.0125575	0.00290366	-0.581283	0.56126	1	-7.4156
TERPENOID_BACKBONE_BIOSYNTHESIS	-0.0140548	-0.0021396	-0.494234	0.621315	1	-7.46235
GLYCOSYLPHOSPHATIDYLINOSITOL_GPI_ANCHOR_BIOSYNTHESIS	-0.0157413	-0.00141986	-0.667505	0.504696	1	-7.36185
GLYCOSPHINGOLIPID_BIOSYNTHESIS_LACTO_AND_NEOLACTO_SERIES	-0.0184759	0.00406551	-0.905013	0.365808	1	-7.17547
COLORECTAL_CANCER	-0.0187332	0.00549478	-1.57011	0.116897	1	-6.3553
NEUROACTIVE_LIGAND_RECEPTOR_INTERACTION	-0.0193628	0.000557077	-2.00496	0.0453985	1	-5.58274
OLFACTORY_TRANSDUCTION	-0.0208447	-0.00433623	-1.53088	0.126306	1	-6.41584
COMPLEMENT_AND_COAGULATION_CASCADES	-0.0220547	0.0128215	-1.06174	0.288764	1	-7.02173
ARACHIDONIC_ACID_METABOLISM	-0.0249527	0.0142652	-1.55011	0.121623	1	-6.38636
SELENOAMINO_ACID_METABOLISM	-0.0258402	0.00104862	-1.48079	0.139167	1	-6.49092
VALINE_LEUCINE_AND_ISOLEUCINE_DEGRADATION	-0.0268204	0.00348248	-1.18385	0.236922	1	-6.88503
OOCYTE_MEIOSIS	-0.0274028	-0.00176255	-2.66596	0.00787566	0.567048	-4.0541
STARCH_AND_SUCROSE_METABOLISM	-0.0281971	0.0127191	-1.74391	0.0816676	1	-6.06885
METABOLISM_OF_XENOBIOTICS_BY_CYTOCHROME_P450	-0.029313	0.0126256	-1.31223	0.189926	1	-6.72536
PURINE_METABOLISM	-0.0311849	0.00114132	-2.72426	0.00662518	0.483638	-3.89895
ENDOCYTOSIS	-0.033598	0.0031111	-3.08922	0.00209604	0.169779	-2.85333
RIBOSOME	-0.0340272	0.0186814	-1.17269	0.241367	1	-6.89814
GLYCOSAMINOGLYCAN_DEGRADATION	-0.0341758	0.00764391	-1.49001	0.136728	1	-6.47729
PROTEIN_EXPORT	-0.0343739	0.000985693	-1.42491	0.154683	1	-6.57176
BETA_ALANINE_METABOLISM	-0.0373686	0.00703851	-1.93502	0.0534393	1	-5.71954
BUTANOATE_METABOLISM	-0.038065	0.00550722	-1.77228	0.0768362	1	-6.01927
ASCORBATE_AND_ALDARATE_METABOLISM	-0.0403382	0.0193171	-1.6001	0.110082	1	-6.30799
PENTOSE_AND_GLUCURONATE_INTERCONVERSIONS	-0.041119	0.0166167	-1.76882	0.0774127	1	-6.02536
ABC_TRANSPORTERS	-0.0427886	0.00930285	-2.98586	0.00293867	0.226278	-3.16243
SMALL_CELL_LUNG_CANCER	-0.0431435	-0.00070839	-3.42684	0.000650782	0.0585704	-1.77286
VIBRIO_CHOLERAE_INFECTION	-0.0442992	0.00725234	-3.07437	0.00220164	0.171728	-2.89839
SNARE_INTERACTIONS_IN_VESICULAR_TRANSPORT	-0.0445705	0.000616606	-2.83866	0.00467771	0.350828	-3.58494
ACUTE_MYELOID_LEUKEMIA	-0.0453924	0.00428374	-2.96525	0.00313987	0.23863	-3.22282
RIBOFLAVIN_METABOLISM	-0.0461776	-0.0018077	-2.45103	0.0145182	0.952478	-4.59777
ARGININE_AND_PROLINE_METABOLISM	-0.047065	0.00851407	-3.08215	0.00214571	0.169779	-2.8748
ALPHA_LINOLENIC_ACID_METABOLISM	-0.0484251	0.0127617	-2.44404	0.0147998	0.952478	-4.6147
N_GLYCAN_BIOSYNTHESIS	-0.0505358	0.00768172	-2.46403	0.014007	0.952478	-4.56615
PANCREATIC_CANCER	-0.0524832	0.00475801	-4.49443	8.32e-06	0.000964616	2.34585
UBIQUITIN_MEDIATED_PROTEOLYSIS	-0.0528967	-0.0060133	-4.87009	1.42e-06	0.000175525	4.04326
RETINOL_METABOLISM	-0.0543702	0.00599887	-2.456	0.0143208	0.952478	-4.5857
OTHER_GLYCAN_DEGRADATION	-0.0545884	-6.52e-06	-2.32561	0.0203593	1	-4.89432
SULFUR_METABOLISM	-0.0551726	0.0108112	-2.23176	0.0259855	1	-5.1062
AMINO_SUGAR_AND_NUCLEOTIDE_SUGAR_METABOLISM	-0.0553359	0.00894341	-3.0872	0.00211015	0.169779	-2.85948
HUNTINGTONS_DISEASE	-0.0561786	0.00369868	-3.23749	0.00126978	0.106662	-2.39218
BLADDER_CANCER	-0.0564558	0.000699352	-3.77267	0.000176896	0.0175127	-0.554567
LEUKOCYTE_TRANSENDOTHELIAL_MIGRATION	-0.0576675	0.00766718	-3.57001	0.00038442	0.0365199	-1.28213
NON_HOMOLOGOUS_END_JOINING	-0.0598102	-0.00817674	-2.2839	0.0227125	1	-4.98953
PATHOGENIC_ESCHERICHIA_COLI_INFECTION	-0.0611825	0.0096779	-3.85115	0.000129703	0.0133594	-0.262499
VALINE_LEUCINE_AND_ISOLEUCINE_BIOSYNTHESIS	-0.0614709	-0.00271583	-2.21232	0.0273057	1	-5.149
PYRUVATE_METABOLISM	-0.0618623	-0.000784514	-3.35699	0.000835861	0.0735558	-2.00529
RNA_POLYMERASE	-0.0645781	-0.00782468	-2.41081	0.0162053	1	-4.69453
GLUTATHIONE_METABOLISM	-0.0648919	0.00768286	-3.81774	0.000148121	0.0149602	-0.387547
CITRATE_CYCLE_TCA_CYCLE	-0.0659814	0.00245892	-2.46132	0.0141121	0.952478	-4.57275
FC_GAMMA_R_MEDIATED_PHAGOCYTOSIS	-0.0662474	0.00775801	-4.2494	2.47e-05	0.00266858	1.30754
PRION_DISEASES	-0.0669858	0.00880031	-3.82537	0.000143706	0.014658	-0.359062
PEROXISOME	-0.0674507	-0.0004247	-3.54157	0.000427412	0.0401767	-1.38114
ETHER_LIPID_METABOLISM	-0.068708	0.0154037	-4.25875	2.37e-05	0.00258619	1.34613
FC_EPSILON_RI_SIGNALING_PATHWAY	-0.0714549	0.00661642	-5.13859	3.71e-07	4.67e-05	5.33372
NUCLEOTIDE_EXCISION_REPAIR	-0.0736055	-0.0106164	-3.51258	0.000475843	0.0442534	-1.4813
FATTY_ACID_METABOLISM	-0.0749304	0.00594441	-3.31308	0.000976109	0.0839454	-2.14902
LIMONENE_AND_PINENE_DEGRADATION	-0.075337	0.0144063	-2.66362	0.00793007	0.567048	-4.06026
LINOLEIC_ACID_METABOLISM	-0.0754768	0.0128786	-3.4413	0.000617609	0.0562024	-1.7242
REGULATION_OF_AUTOPHAGY	-0.0762807	0.00470044	-5.32188	1.43e-07	1.88e-05	6.2511
AMYOTROPHIC_LATERAL_SCLEROSIS_ALS	-0.0790318	0.00488248	-7.04836	4.81e-12	7.31e-10	16.2913
SPLICEOSOME	-0.0819447	-0.00516638	-3.50283	0.000493256	0.0453796	-1.51481
FRUCTOSE_AND_MANNOSE_METABOLISM	-0.0847514	0.00213856	-4.39805	1.28e-05	0.00143831	1.93092
TRYPTOPHAN_METABOLISM	-0.0856343	0.0159102	-5.66013	2.31e-08	3.16e-06	8.0209
ALZHEIMERS_DISEASE	-0.0860998	0.00754236	-5.0289	6.46e-07	8.07e-05	4.7988
CYSTEINE_AND_METHIONINE_METABOLISM	-0.0881908	0.000523781	-5.21861	2.46e-07	3.12e-05	5.7306
PENTOSE_PHOSPHATE_PATHWAY	-0.0967974	0.00573064	-4.55951	6.17e-06	0.000734545	2.6308
NICOTINATE_AND_NICOTINAMIDE_METABOLISM	-0.0975285	0.00827494	-5.81608	9.63e-09	1.34e-06	8.86998
PARKINSONS_DISEASE	-0.0975573	0.00731498	-4.33343	1.71e-05	0.00189904	1.65746
SPHINGOLIPID_METABOLISM	-0.0998699	0.00623584	-6.35942	3.92e-10	5.8e-08	11.9885
EPITHELIAL_CELL_SIGNALING_IN_HELICOBACTER_PYLORI_INFECTION	-0.100776	0.0078668	-7.83641	2.01e-14	3.11e-12	21.6707
AMINOACYL_TRNA_BIOSYNTHESIS	-0.101191	-0.00727326	-3.90972	0.000102528	0.0106629	-0.0408049
GLYCOLYSIS_GLUCONEOGENESIS	-0.101326	0.00702677	-6.37028	3.66e-10	5.46e-08	12.0534
ALANINE_ASPARTATE_AND_GLUTAMATE_METABOLISM	-0.104499	0.00455403	-5.92694	5.11e-09	7.25e-07	9.48616
DRUG_METABOLISM_OTHER_ENZYMES	-0.106309	0.0106596	-6.07386	2.17e-09	3.15e-07	10.3187
GALACTOSE_METABOLISM	-0.107623	0.00136373	-6.13144	1.55e-09	2.26e-07	10.6499
CELL_CYCLE	-0.108736	-0.00262631	-5.28635	1.73e-07	2.25e-05	6.07097
GLYOXYLATE_AND_DICARBOXYLATE_METABOLISM	-0.109942	-0.00841311	-4.52187	7.34e-06	0.000865765	2.46554
OXIDATIVE_PHOSPHORYLATION	-0.114303	0.0073187	-5.24821	2.11e-07	2.7e-05	5.87884
ONE_CARBON_POOL_BY_FOLATE	-0.114545	-0.00795859	-4.82442	1.77e-06	0.00021733	3.83016
HOMOLOGOUS_RECOMBINATION	-0.115625	-0.00727955	-4.3287	1.75e-05	0.0019216	1.63759
PYRIMIDINE_METABOLISM	-0.116486	0.000346846	-5.87958	6.7e-09	9.39e-07	9.22162
MISMATCH_REPAIR	-0.122285	-0.00540786	-4.42385	1.14e-05	0.0012928	2.04117
BASE_EXCISION_REPAIR	-0.122297	-0.00453661	-4.7404	2.64e-06	0.000320003	3.44292
RNA_DEGRADATION	-0.12928	-0.00656736	-6.05938	2.36e-09	3.4e-07	10.2359
PANTOTHENATE_AND_COA_BIOSYNTHESIS	-0.13605	0.00158986	-7.84673	1.86e-14	2.91e-12	21.7442
FOLATE_BIOSYNTHESIS	-0.138131	0.00684524	-5.37943	1.06e-07	1.4e-05	6.54524
LYSOSOME	-0.139213	0.0101337	-7.49368	2.3e-13	3.52e-11	19.2726
P53_SIGNALING_PATHWAY	-0.14193	0.00351389	-10.5651	4.09e-24	6.83e-22	43.7004
CHEMOKINE_SIGNALING_PATHWAY	-0.143757	0.00594549	-8.46941	1.77e-16	2.83e-14	26.3283
JAK_STAT_SIGNALING_PATHWAY	-0.148443	0.000891096	-10.1288	2e-22	3.29e-20	39.852
CELL_ADHESION_MOLECULES_CAMS	-0.151428	0.00811829	-8.02396	5.09e-15	7.99e-13	23.0201
PORPHYRIN_AND_CHLOROPHYLL_METABOLISM	-0.16204	0.0126708	-9.07756	1.44e-18	2.34e-16	31.0715
DNA_REPLICATION	-0.162379	-0.00133746	-5.26543	1.93e-07	2.49e-05	5.96542
T_CELL_RECEPTOR_SIGNALING_PATHWAY	-0.168619	0.00167454	-10.787	5.42e-25	9.16e-23	45.7007
B_CELL_RECEPTOR_SIGNALING_PATHWAY	-0.171734	0.00555751	-9.34678	1.59e-19	2.6e-17	33.2518
SYSTEMIC_LUPUS_ERYTHEMATOSUS	-0.17732	0.00163529	-10.1627	1.48e-22	2.46e-20	40.1473
APOPTOSIS	-0.19146	0.0109275	-13.8048	5.08e-38	8.88e-36	75.458
RIG_I_LIKE_RECEPTOR_SIGNALING_PATHWAY	-0.194982	-0.000780916	-15.1379	2.54e-44	4.5e-42	89.8704
CYTOKINE_CYTOKINE_RECEPTOR_INTERACTION	-0.196641	0.00375586	-11.9332	1.03e-29	1.77e-27	56.4706
NOD_LIKE_RECEPTOR_SIGNALING_PATHWAY	-0.221952	0.00307741	-13.459	1.95e-36	3.38e-34	71.8324
HEMATOPOIETIC_CELL_LINEAGE	-0.227236	0.00504422	-10.7516	7.5e-25	1.26e-22	45.3791
TOLL_LIKE_RECEPTOR_SIGNALING_PATHWAY	-0.236362	0.00179752	-15.586	1.69e-46	3e-44	94.8553
VIRAL_MYOCARDITIS	-0.242143	0.0141918	-12.7153	4.23e-33	7.28e-31	64.209
PROTEASOME	-0.245655	0.0177611	-8.38243	3.45e-16	5.48e-14	25.6712
NATURAL_KILLER_CELL_MEDIATED_CYTOTOXICITY	-0.270459	0.00140721	-17.6239	1.01e-56	1.82e-54	118.259
CYTOSOLIC_DNA_SENSING_PATHWAY	-0.27198	-0.00177903	-18.4504	5.47e-61	9.9e-59	128.034
ASTHMA	-0.281476	0.010315	-10.9633	1.07e-25	1.81e-23	47.3097
LEISHMANIA_INFECTION	-0.29067	0.00500027	-13.6846	1.82e-37	3.16e-35	74.1924
INTESTINAL_IMMUNE_NETWORK_FOR_IGA_PRODUCTION	-0.356917	0.00950087	-14.9086	3.23e-43	5.68e-41	87.3456
PRIMARY_IMMUNODEFICIENCY	-0.388144	-0.000444481	-17.0059	1.43e-53	2.56e-51	111.048
ANTIGEN_PROCESSING_AND_PRESENTATION	-0.390171	-0.00610127	-21.1138	4.49e-75	8.3e-73	160.304
AUTOIMMUNE_THYROID_DISEASE	-0.395667	0.00118128	-18.7786	1.06e-62	1.94e-60	131.953
TYPE_I_DIABETES_MELLITUS	-0.456524	0.00159162	-21.0572	9.02e-75	1.66e-72	159.61
ALLOGRAFT_REJECTION	-0.508718	0.00111658	-19.769	6.57e-68	1.2e-65	143.887
GRAFT_VERSUS_HOST_DISEASE	-0.5358	-0.00212953	-21.9919	8.53e-80	1.59e-77	171.121
