# Supplementary material for: The Pyroptosis-Related Signature Predicts Prognosis and Indicates Immune Microenvironment Infiltration in Gastric Cancer
Source: Front Cell Dev Biol. 2021 Jun 11;9:676485. doi: 10.3389/fcell.2021.676485 (PMC8226259; doi:10.3389/fcell.2021.676485)
Supplement: Supplementary file 5 [file Table_4.XLSX]

## Sheet: gene_diffsig(logfc=0.8)
Table S4. DEGs between cluster 1 and cluster 2
Gene	logFC	AveExpr	t	P.Value	adj.P.Val	B
IDO1	-1.79173	5.52949	-20.2482	2.36e-70	9.51e-67	149.289
CXCL11	-1.59041	4.96262	-17.9311	3.12e-58	4.2e-55	121.644
CXCL13	-1.45897	5.69049	-11.5295	5.34e-28	6.01e-26	52.747
CXCL9	-1.38975	6.03064	-16.1979	1.82e-49	1.26e-46	101.656
CXCL10	-1.3701	6.33884	-16.8771	7.28e-53	6.12e-50	109.402
GZMB	-1.27988	5.2552	-21.8319	8.2e-79	8.27e-75	168.576
SLC6A14	-1.26931	5.31519	-8.42809	2.46e-16	7.92e-15	26.2771
MMP12	-1.19917	6.4355	-9.40378	1.01e-19	4.86e-18	33.9511
GZMA	-1.17622	5.39852	-20.8089	2.45e-73	1.24e-69	156.09
AIM2	-1.16049	4.6138	-15.1851	1.65e-44	6.94e-42	90.3504
GNLY	-1.13161	4.4904	-18.0197	1.09e-58	1.57e-55	122.684
SLAMF7	-1.124	5.21701	-14.412	8.04e-41	2.57e-38	81.945
NKG7	-1.10603	4.67504	-17.1728	2.33e-54	2.14e-51	112.811
IGHD	-1.10171	5.55611	-10.5272	5.91e-24	4.64e-22	43.5529
ADAMDEC1	-1.09033	5.60375	-13.076	1.11e-34	2.16e-32	67.9531
CD274	-1.08577	4.6111	-17.6251	1.16e-56	1.3e-53	118.064
GBP5	-1.08526	4.82271	-17.1048	5.15e-54	4.52e-51	112.025
CCL20	-1.07558	6.37891	-7.21761	1.55e-12	2.85e-11	17.6994
IFNG	-1.07398	3.44071	-17.2596	8.46e-55	8.12e-52	113.815
CCL5	-1.06781	6.24263	-16.4593	9.08e-51	7.05e-48	104.622
GZMH	-1.06193	4.62738	-15.9545	2.9e-48	1.67e-45	98.9114
ZBP1	-1.03582	3.35247	-14.6673	4.98e-42	1.76e-39	84.6979
IGLJ3	-1.02288	5.89918	-10.5669	4.13e-24	3.28e-22	43.9061
TNFRSF17	-1.02034	4.19525	-8.6918	3.18e-17	1.13e-15	28.287
CRTAM	-1.01548	3.32903	-12.0875	2.37e-30	3.3e-28	58.0987
IGLV1-44	-1.00378	5.37599	-10.134	1.95e-22	1.28e-20	40.1041
PPP1R1A	1.02519	3.47045	8.69561	3.09e-17	1.1e-15	28.3164
ECRG4	1.05335	5.03002	6.87439	1.52e-11	2.32e-10	15.4698
PEG10	1.07437	4.44232	8.96801	3.55e-18	1.44e-16	30.4438
IGHM	-0.993986	6.7271	-8.45401	2.02e-16	6.59e-15	26.4725
CD38	-0.983557	4.71399	-14.7018	3.42e-42	1.23e-39	85.0717
GBP4	-0.974411	4.54791	-19.9499	8.97e-69	3.01e-65	145.686
PLAAT4	-0.958259	6.67321	-15.3055	4.32e-45	2.03e-42	91.6785
CD8A	-0.957995	5.08314	-14.4949	3.27e-41	1.1e-38	82.8362
ICOS	-0.950509	3.43171	-13.5269	1.02e-36	2.32e-34	72.5937
JCHAIN	-0.946104	7.3739	-7.37889	5.15e-13	1.03e-11	18.7788
MZB1	-0.932969	5.23534	-9.29491	2.48e-19	1.15e-17	33.0631
SAMD9L	-0.931047	5.60177	-18.0268	1e-58	1.56e-55	122.767
C15orf48	-0.925153	7.2688	-9.90467	1.44e-21	8.73e-20	38.1354
BIRC3	-0.919998	6.47083	-14.2073	7.34e-40	2.09e-37	79.7559
PDZK1IP1	-0.919747	6.508	-7.82287	2.23e-14	5.54e-13	21.8524
CALHM6	-0.913106	6.03221	-14.1708	1.09e-39	3.05e-37	79.3669
OASL	-0.906887	5.38932	-14.0974	2.39e-39	6.52e-37	78.5868
IGLL3P	-0.890069	7.07401	-8.79693	1.39e-17	5.18e-16	29.1017
IGK	-0.888181	5.1299	-10.6278	2.38e-24	1.94e-22	44.4503
GBP1	-0.88475	6.94475	-17.7706	2.08e-57	2.63e-54	119.764
DTNB-AS1	-0.879358	3.48838	-9.8698	1.94e-21	1.15e-19	37.8389
GPR171	-0.875803	4.343	-14.482	3.76e-41	1.24e-38	82.6978
HLA-DQA1	-0.874042	5.31849	-4.8633	1.47e-06	8.93e-06	4.34944
RSAD2	-0.872456	5.37455	-12.0049	5.34e-30	7.13e-28	57.2962
EPSTI1	-0.870461	6.43684	-16.3334	3.85e-50	2.88e-47	103.192
IFIT3	-0.865802	6.48239	-14.9134	3.34e-43	1.27e-40	87.3732
LAMP3	-0.865152	5.39055	-13.8154	4.86e-38	1.21e-35	75.6079
SIRPG	-0.847516	3.50405	-13.6852	1.93e-37	4.69e-35	74.2433
PSMB9	-0.847099	6.96558	-19.717	1.52e-67	4.39e-64	142.88
GZMK	-0.843612	4.92864	-9.90251	1.46e-21	8.87e-20	38.117
BATF2	-0.837583	5.03489	-15.6683	7.39e-47	3.82e-44	95.7055
LAG3	-0.836389	3.72075	-15.7627	2.55e-47	1.39e-44	96.7606
ANKRD22	-0.82955	5.97441	-9.36785	1.35e-19	6.46e-18	33.6572
PRF1	-0.826744	5.35048	-18.4291	8.36e-61	1.53e-57	127.511
TAP1	-0.825616	6.95185	-19.0554	4.56e-64	1.15e-60	134.951
IFI44L	-0.822186	5.25249	-9.65228	1.25e-20	6.81e-19	36.0071
IRF1	-0.820324	6.12108	-21.9399	2.16e-79	4.35e-75	169.899
BCL2A1	-0.818815	5.33971	-11.0393	5.44e-26	5.13e-24	48.1803
IGKC	-0.815432	7.51389	-8.86036	8.39e-18	3.25e-16	29.5969
ZBED2	-0.810449	3.02854	-10.2369	7.89e-23	5.47e-21	40.9972
ADGRG7	-0.806844	4.29616	-6.2265	8.8e-10	9.88e-09	11.5174
THEMIS	-0.806602	3.64472	-13.4945	1.43e-36	3.16e-34	72.2583
CASP1	-0.806194	6.508	-17.4996	5.07e-56	5.11e-53	116.602
SERPINB7	-0.80512	3.23273	-7.98572	6.81e-15	1.83e-13	23.0167
WARS1	-0.803475	6.95952	-16.1469	3.25e-49	2.18e-46	101.08
OAS2	-0.803458	5.4406	-14.6005	1.03e-41	3.53e-39	83.9758
IGLC1	-0.803146	8.80873	-8.63793	4.85e-17	1.72e-15	27.8724
HCAR3	-0.800156	4.19886	-7.28854	9.58e-13	1.83e-11	18.1716
ARHGEF26	0.80082	4.59857	9.32578	1.92e-19	9.07e-18	33.3142
TPM2	0.802631	7.25794	9.41892	8.86e-20	4.31e-18	34.0753
MYL9	0.804943	6.43889	8.47787	1.68e-16	5.57e-15	26.6528
SLC7A2	0.805411	4.48214	8.16526	1.8e-15	5.23e-14	24.323
SMOC2	0.805977	6.22206	7.77553	3.14e-14	7.58e-13	21.5176
ASB5	0.807377	2.80346	6.97856	7.69e-12	1.23e-10	16.1367
FABP4	0.808728	4.81848	6.07088	2.22e-09	2.31e-08	10.6192
TCEAL2	0.816673	3.90594	7.17989	2e-12	3.58e-11	17.4498
ATP1A2	0.82101	3.58474	7.26928	1.09e-12	2.06e-11	18.043
SYNPO2	0.826144	6.43978	7.17803	2.03e-12	3.62e-11	17.4375
C3orf70	0.829281	5.23243	9.41303	9.31e-20	4.51e-18	34.027
MAMDC2	0.831212	3.82582	7.75489	3.65e-14	8.68e-13	21.3722
PGM5	0.83555	5.18371	7.34232	6.63e-13	1.31e-11	18.5322
SCN7A	0.840549	3.52932	7.4181	3.93e-13	8e-12	19.0442
ITGA7	0.84066	4.83863	9.23294	4.12e-19	1.88e-17	32.5611
LMOD1	0.841751	5.399	7.33138	7.15e-13	1.4e-11	18.4587
PPP1R3C	0.846128	5.06126	9.45301	6.67e-20	3.3e-18	34.3552
FBXL22	0.853182	3.12215	8.3117	5.97e-16	1.84e-14	25.4056
PDE9A	0.859465	4.05357	10.1441	1.79e-22	1.18e-20	40.1912
VIP	0.863576	2.99999	6.7838	2.74e-11	4.02e-10	14.8968
MYOCD	0.869028	5.0053	8.33015	5.19e-16	1.61e-14	25.5431
SCRG1	0.873996	4.74171	6.72193	4.07e-11	5.83e-10	14.5092
PLN	0.878352	5.52189	6.79852	2.49e-11	3.68e-10	14.9895
RBPMS2	0.885526	4.7531	8.97389	3.38e-18	1.38e-16	30.4902
MYH11	0.888176	7.00713	7.43448	3.51e-13	7.2e-12	19.1554
NRXN3	0.888343	4.53275	8.11322	2.65e-15	7.56e-14	23.9419
EPHA7	0.895866	3.92194	7.7923	2.79e-14	6.76e-13	21.636
ACTG2	0.896558	7.06894	7.50334	2.17e-13	4.6e-12	19.6253
CNN1	0.896783	6.13422	7.4245	3.76e-13	7.69e-12	19.0876
FOXP2	0.901672	4.57563	8.54614	9.9e-17	3.37e-15	27.1708
SMPX	0.902153	3.29212	6.39324	3.2e-10	3.95e-09	12.502
TAC1	0.909256	3.02275	7.54375	1.63e-13	3.53e-12	19.9027
APOD	0.911724	5.71058	8.39668	3.13e-16	9.98e-15	26.041
DES	0.922833	5.65681	6.83115	2.02e-11	3.01e-10	15.1955
OGN	0.928836	4.93167	5.9715	3.96e-09	3.93e-08	10.0562
BCHE	0.942901	3.49901	8.10106	2.9e-15	8.25e-14	23.8532
REEP1	0.961326	4.84721	10.253	6.84e-23	4.84e-21	41.1381
PPP1R14A	0.963467	4.94228	9.89766	1.53e-21	9.22e-20	38.0757
SYNM	0.97546	5.93948	8.08453	3.28e-15	9.28e-14	23.7328
