# Supplementary material for: The Pyroptosis-Related Signature Predicts Prognosis and Indicates Immune Microenvironment Infiltration in Gastric Cancer
Source: Front Cell Dev Biol. 2021 Jun 11;9:676485. doi: 10.3389/fcell.2021.676485 (PMC8226259; doi:10.3389/fcell.2021.676485)
Supplement: Supplementary file 6 [file Table_5.XLSX]

## Sheet: gene_diffsig0.8_cox
Table S5. Univariate analysis about DEGs
Gene	Beta	HR (95% CI for HR)	Wald.test	p.value
RBPMS2	0.25	1.3 (1.2-1.4)	42	9.6e-11
TAC1	0.19	1.2 (1.1-1.3)	38	7e-10
TPM2	0.29	1.3 (1.2-1.5)	36	2e-09
MYL9	0.26	1.3 (1.2-1.4)	36	2.1e-09
PPP1R3C	0.26	1.3 (1.2-1.4)	34	6.6e-09
PPP1R14A	0.24	1.3 (1.2-1.4)	33	7.3e-09
PDE9A	0.27	1.3 (1.2-1.4)	32	1.7e-08
SMPX	0.15	1.2 (1.1-1.2)	29	6.9e-08
SYNM	0.18	1.2 (1.1-1.3)	28	1.1e-07
NRXN3	0.19	1.2 (1.1-1.3)	27	2e-07
SCRG1	0.16	1.2 (1.1-1.3)	27	2.5e-07
ITGA7	0.21	1.2 (1.1-1.3)	25	7.3e-07
CNN1	0.17	1.2 (1.1-1.3)	24	7.6e-07
SYNPO2	0.18	1.2 (1.1-1.3)	24	7.9e-07
LMOD1	0.18	1.2 (1.1-1.3)	24	9.8e-07
ACTG2	0.18	1.2 (1.1-1.3)	23	1.3e-06
APOD	0.18	1.2 (1.1-1.3)	23	1.5e-06
DES	0.15	1.2 (1.1-1.2)	23	1.7e-06
MYOCD	0.18	1.2 (1.1-1.3)	22	2.1e-06
CASP1	-0.38	0.68 (0.58-0.8)	22	2.3e-06
PLN	0.16	1.2 (1.1-1.3)	22	2.3e-06
TCEAL2	0.17	1.2 (1.1-1.3)	22	2.9e-06
MYH11	0.17	1.2 (1.1-1.3)	22	3.5e-06
REEP1	0.2	1.2 (1.1-1.3)	20	6e-06
ASB5	0.14	1.1 (1.1-1.2)	18	1.8e-05
PSMB9	-0.34	0.71 (0.6-0.83)	18	2.3e-05
TAP1	-0.36	0.7 (0.59-0.83)	18	2.7e-05
BCHE	0.14	1.2 (1.1-1.2)	18	2.7e-05
SCN7A	0.15	1.2 (1.1-1.2)	18	2.7e-05
VIP	0.13	1.1 (1.1-1.2)	17	3.4e-05
ECRG4	0.11	1.1 (1.1-1.2)	17	4.1e-05
FBXL22	0.16	1.2 (1.1-1.3)	16	5.6e-05
GZMB	-0.25	0.78 (0.69-0.88)	16	5.8e-05
PGM5	0.14	1.2 (1.1-1.2)	15	9.9e-05
EPHA7	0.14	1.1 (1.1-1.2)	14	0.00016
SLC7A2	0.17	1.2 (1.1-1.3)	14	0.00017
SMOC2	0.16	1.2 (1.1-1.3)	14	0.00017
MMP12	-0.12	0.88 (0.83-0.94)	14	0.00018
PPP1R1A	0.12	1.1 (1.1-1.2)	14	0.0002
FOXP2	0.15	1.2 (1.1-1.3)	14	0.00023
ARHGEF26	0.18	1.2 (1.1-1.3)	13	0.00025
IGKC	-0.17	0.85 (0.77-0.93)	13	0.00028
C3orf70	0.18	1.2 (1.1-1.3)	13	0.00037
BATF2	-0.27	0.76 (0.66-0.89)	12	0.00043
IDO1	-0.15	0.86 (0.79-0.94)	12	0.00054
ATP1A2	0.12	1.1 (1.1-1.2)	12	0.00062
MAMDC2	0.13	1.1 (1.1-1.2)	11	0.0009
GBP4	-0.26	0.77 (0.66-0.9)	11	0.00099
IGLC1	-0.15	0.86 (0.79-0.94)	11	0.00099
IRF1	-0.31	0.74 (0.61-0.89)	10	0.0012
C15orf48	-0.13	0.88 (0.81-0.95)	10	0.0013
JCHAIN	-0.11	0.9 (0.84-0.96)	10	0.0013
ADGRG7	-0.11	0.9 (0.84-0.96)	10	0.0015
WARS1	-0.27	0.76 (0.64-0.9)	9.9	0.0017
IGLL3P	-0.14	0.87 (0.8-0.95)	9.9	0.0017
ANKRD22	-0.13	0.87 (0.8-0.95)	9.2	0.0025
LAG3	-0.23	0.79 (0.68-0.92)	8.8	0.003
OASL	-0.18	0.84 (0.74-0.94)	8.7	0.0032
ZBED2	-0.17	0.84 (0.75-0.95)	8.4	0.0037
OGN	0.082	1.1 (1-1.1)	8.4	0.0037
LAMP3	-0.18	0.83 (0.73-0.94)	8.2	0.0042
PEG10	0.099	1.1 (1-1.2)	8	0.0047
IGHM	-0.11	0.9 (0.83-0.97)	8	0.0047
SAMD9L	-0.2	0.82 (0.71-0.94)	8	0.0048
EPSTI1	-0.2	0.82 (0.71-0.94)	7.8	0.0054
MZB1	-0.12	0.88 (0.81-0.96)	7.7	0.0055
CD38	-0.17	0.85 (0.75-0.95)	7.4	0.0066
FABP4	0.085	1.1 (1-1.2)	7.2	0.0072
SLC6A14	-0.075	0.93 (0.88-0.98)	7	0.008
CCL20	-0.075	0.93 (0.88-0.98)	7	0.0081
AIM2	-0.14	0.87 (0.79-0.97)	6.6	0.01
PRF1	-0.22	0.8 (0.68-0.95)	6.4	0.011
SLAMF7	-0.13	0.88 (0.8-0.97)	6.2	0.012
GNLY	-0.15	0.86 (0.77-0.97)	6	0.014
IGLJ3	-0.11	0.9 (0.82-0.98)	6	0.014
IFNG	-0.15	0.86 (0.76-0.97)	5.8	0.016
OAS2	-0.17	0.84 (0.73-0.97)	5.6	0.018
CD274	-0.15	0.86 (0.75-0.98)	5.5	0.019
CXCL11	-0.1	0.91 (0.83-0.98)	5.4	0.02
CXCL13	-0.075	0.93 (0.87-0.99)	5.4	0.02
IGHD	-0.098	0.91 (0.83-0.99)	5.2	0.022
ZBP1	-0.13	0.88 (0.78-0.99)	4.9	0.027
IGK	-0.12	0.89 (0.8-0.99)	4.9	0.027
PDZK1IP1	-0.079	0.92 (0.86-0.99)	4.9	0.027
TNFRSF17	-0.083	0.92 (0.86-0.99)	4.8	0.028
GZMA	-0.13	0.88 (0.78-0.99)	4.2	0.041
GBP1	-0.15	0.86 (0.74-1)	4	0.044
BIRC3	-0.12	0.89 (0.79-1)	4	0.045
SERPINB7	-0.092	0.91 (0.83-1)	3.8	0.051
CXCL9	-0.088	0.92 (0.84-1)	3.8	0.052
GBP5	-0.11	0.9 (0.8-1)	3.3	0.069
IGLV1-44	-0.08	0.92 (0.85-1)	3.2	0.073
NKG7	-0.11	0.9 (0.8-1)	3.1	0.078
IFIT3	-0.12	0.89 (0.77-1)	3.1	0.078
DTNB-AS1	-0.083	0.92 (0.84-1)	2.9	0.087
SIRPG	-0.11	0.9 (0.79-1)	2.7	0.1
GPR171	-0.1	0.9 (0.79-1)	2.2	0.14
CALHM6	-0.086	0.92 (0.82-1)	2.1	0.15
ADAMDEC1	-0.068	0.93 (0.85-1)	2	0.16
CCL5	-0.077	0.93 (0.82-1)	1.7	0.2
HCAR3	-0.053	0.95 (0.87-1)	1.7	0.2
PLAAT4	-0.081	0.92 (0.81-1)	1.6	0.21
CXCL10	-0.057	0.94 (0.86-1)	1.4	0.23
ICOS	-0.064	0.94 (0.84-1.1)	1.2	0.27
CD8A	-0.065	0.94 (0.83-1.1)	1.2	0.28
RSAD2	-0.061	0.94 (0.84-1.1)	1.2	0.28
GZMH	-0.05	0.95 (0.85-1.1)	0.75	0.39
BCL2A1	-0.045	0.96 (0.86-1.1)	0.64	0.42
CRTAM	-0.035	0.97 (0.88-1.1)	0.49	0.48
IFI44L	-0.022	0.98 (0.89-1.1)	0.2	0.65
GZMK	0.017	1 (0.92-1.1)	0.1	0.75
HLA-DQA1	0.0054	1 (0.96-1.1)	0.05	0.83
THEMIS	-0.0097	0.99 (0.87-1.1)	0.02	0.89
