# Supplementary material for: The Pyroptosis-Related Signature Predicts Prognosis and Indicates Immune Microenvironment Infiltration in Gastric Cancer
Source: Front Cell Dev Biol. 2021 Jun 11;9:676485. doi: 10.3389/fcell.2021.676485 (PMC8226259; doi:10.3389/fcell.2021.676485)
Supplement: Supplementary file 7 [file Table_6.XLSX]

## Sheet: Sheet1
Table S6. Multivariate analysis about DEGs
Gene	coef	exp(coef)	se(coef)	z	Pr(>|z|)
IRF1	0.9521	2.591	0.2696	3.531	0.000413
GZMB	-0.5954	0.5513	0.1897	-3.138	0.001699
RBPMS2	0.3633	1.438	0.1388	2.618	0.008836
CASP1	-0.4534	0.6355	0.1739	-2.608	0.009115
SMPX	0.1665	1.181	0.06666	2.498	0.01248
IGKC	-0.5088	0.6012	0.2079	-2.447	0.014395
TAC1	0.1558	1.169	0.06985	2.23	0.025736
FBXL22	-0.2371	0.7889	0.11	-2.155	0.031172
SCRG1	0.2626	1.3	0.1291	2.034	0.04197
C3orf70	-0.2057	0.8141	0.1027	-2.002	0.04527
VIP	-0.1586	0.8533	0.08065	-1.967	0.04921
CNN1	-0.5785	0.5607	0.2967	-1.95	0.051232
GZMA	0.3447	1.412	0.1802	1.913	0.055769
OGN	-0.1668	0.8464	0.08778	-1.901	0.057363
TPM2	0.2857	1.331	0.1516	1.884	0.059569
GBP4	-0.4424	0.6425	0.2409	-1.837	0.066252
TNFRSF17	0.2574	1.294	0.1419	1.814	0.069606
IGLC1	0.3934	1.482	0.2178	1.806	0.070842
MZB1	-0.2775	0.7577	0.1543	-1.798	0.072205
ZBP1	0.1831	1.201	0.1025	1.786	0.074028
MYL9	0.3855	1.47	0.2197	1.755	0.07926
ATP1A2	-0.1655	0.8475	0.09487	-1.744	0.081159
AIM2	0.1653	1.18	0.1079	1.532	0.125459
PDE9A	0.1248	1.133	0.08744	1.427	0.153515
LAG3	-0.2361	0.7897	0.1679	-1.406	0.15964
IGLL3P	-0.2895	0.7486	0.2098	-1.38	0.167652
APOD	0.09167	1.096	0.06871	1.334	0.182196
IFNG	0.1837	1.202	0.1406	1.306	0.191458
ZBED2	-0.1331	0.8754	0.1055	-1.262	0.206956
PSMB9	-0.352	0.7033	0.2801	-1.257	0.208868
PPP1R1A	-0.09309	0.9111	0.07698	-1.209	0.226582
ACTG2	0.2475	1.281	0.2062	1.2	0.230143
CXCL13	-0.07174	0.9308	0.0618	-1.161	0.245746
IGLJ3	0.2186	1.244	0.1896	1.153	0.248791
PLN	0.1531	1.165	0.1342	1.141	0.25383
OASL	-0.1632	0.8494	0.1476	-1.106	0.268823
IDO1	-0.1596	0.8525	0.1446	-1.103	0.269969
DES	-0.1684	0.845	0.1682	-1.001	0.316872
CXCL11	0.09797	1.103	0.09922	0.987	0.323454
CD274	0.1461	1.157	0.1489	0.981	0.32635
IGHD	0.1348	1.144	0.1387	0.972	0.331081
WARS1	0.2158	1.241	0.2246	0.961	0.336708
SLAMF7	0.1514	1.164	0.1578	0.96	0.33716
BATF2	-0.1644	0.8484	0.1759	-0.934	0.350117
ECRG4	-0.1036	0.9016	0.1175	-0.882	0.377971
SMOC2	-0.08355	0.9198	0.1028	-0.812	0.416585
GNLY	0.1055	1.111	0.1306	0.808	0.419359
ADGRG7	-0.04236	0.9585	0.05287	-0.801	0.42309
BCHE	-0.07284	0.9297	0.09357	-0.778	0.436316
IGHM	-0.07509	0.9277	0.09808	-0.766	0.443885
ASB5	-0.07442	0.9283	0.1007	-0.739	0.459711
ITGA7	0.0881	1.092	0.1201	0.733	0.463373
OAS2	0.1483	1.16	0.2042	0.726	0.467715
GBP1	-0.1613	0.851	0.2282	-0.707	0.479581
MAMDC2	-0.08664	0.917	0.123	-0.705	0.481075
FOXP2	0.0693	1.072	0.1066	0.65	0.515583
EPHA7	0.05909	1.061	0.09418	0.627	0.530388
MMP12	-0.03936	0.9614	0.06807	-0.578	0.563148
SAMD9L	0.1067	1.113	0.1896	0.563	0.573556
REEP1	0.05154	1.053	0.09367	0.55	0.582163
PDZK1IP1	0.03186	1.032	0.07116	0.448	0.654336
NRXN3	0.04126	1.042	0.09709	0.425	0.670853
ANKRD22	-0.03266	0.9679	0.0811	-0.403	0.687194
MYH11	0.07929	1.083	0.1978	0.401	0.688603
PPP1R3C	0.04239	1.043	0.1096	0.387	0.698838
TAP1	0.1099	1.116	0.3168	0.347	0.728782
SCN7A	-0.04624	0.9548	0.1428	-0.324	0.746125
FABP4	-0.02357	0.9767	0.07352	-0.321	0.748539
TCEAL2	0.04015	1.041	0.1281	0.313	0.75397
ARHGEF26	-0.03076	0.9697	0.107	-0.287	0.773741
PGM5	-0.04061	0.9602	0.1475	-0.275	0.78311
SLC7A2	0.01551	1.016	0.06806	0.228	0.819678
PRF1	0.04741	1.049	0.208	0.228	0.81973
CCL20	-0.01001	0.99	0.05129	-0.195	0.845311
BIRC3	-0.02193	0.9783	0.1158	-0.189	0.849814
SYNM	0.02814	1.029	0.1506	0.187	0.8518
PEG10	-0.008156	0.9919	0.05711	-0.143	0.886434
LAMP3	0.01734	1.017	0.1259	0.138	0.89044
SYNPO2	0.03105	1.032	0.2334	0.133	0.894164
PPP1R14A	-0.0151	0.985	0.1145	-0.132	0.89508
IGK	-0.01534	0.9848	0.1565	-0.098	0.92191
JCHAIN	-0.01003	0.99	0.1318	-0.076	0.939318
LMOD1	0.01329	1.013	0.2258	0.059	0.953077
SLC6A14	0.002754	1.003	0.04789	0.058	0.954139
CD38	0.007086	1.007	0.1765	0.04	0.967985
MYOCD	0.006064	1.006	0.1589	0.038	0.969562
EPSTI1	-0.002135	0.9979	0.1744	-0.012	0.990232
C15orf48	-5.209e-05	0.9999	0.07795	-0.001	0.999467
