# Supplementary material for: The Pyroptosis-Related Signature Predicts Prognosis and Indicates Immune Microenvironment Infiltration in Gastric Cancer
Source: Front Cell Dev Biol. 2021 Jun 11;9:676485. doi: 10.3389/fcell.2021.676485 (PMC8226259; doi:10.3389/fcell.2021.676485)
Supplement: Supplementary file 8 [file Table_7.XLSX]

## Sheet: gsva_alldiff_score
Table S7. GSVA enrichment analysis between two different PS-score subgroups
Id	LogFC	AveExpr	t	P.Value	adj.P.Val	B
GLYCOSPHINGOLIPID_BIOSYNTHESIS_GANGLIO_SERIES	0.175535	0.00281483	5.80616	1.6e-08	1.42e-07	9.15466
GLYCOSAMINOGLYCAN_BIOSYNTHESIS_CHONDROITIN_SULFATE	0.172768	-0.0205849	5.67253	3.27e-08	2.25e-07	8.47586
ECM_RECEPTOR_INTERACTION	0.145627	-0.00511584	4.92583	1.38e-06	5.83e-06	4.92279
DILATED_CARDIOMYOPATHY	0.144016	0.000156367	7.24734	3.5e-12	2.17e-10	17.2331
COMPLEMENT_AND_COAGULATION_CASCADES	0.142914	0.0146723	5.35169	1.71e-07	9.67e-07	6.89849
HYPERTROPHIC_CARDIOMYOPATHY_HCM	0.139252	0.00273399	7.13188	7.22e-12	2.69e-10	16.5378
ARRHYTHMOGENIC_RIGHT_VENTRICULAR_CARDIOMYOPATHY_ARVC	0.125284	0.00154539	5.87956	1.08e-08	1.13e-07	9.53283
VASCULAR_SMOOTH_MUSCLE_CONTRACTION	0.124109	-0.00152201	6.34044	8.24e-10	1.18e-08	11.9922
TAURINE_AND_HYPOTAURINE_METABOLISM	0.117772	0.0196303	4.79239	2.58e-06	1.02e-05	4.33228
RENIN_ANGIOTENSIN_SYSTEM	0.115334	0.00853819	3.85445	0.00014145	0.00041109	0.584085
BASAL_CELL_CARCINOMA	0.107318	-0.000441091	6.0345	4.62e-09	5.72e-08	10.3435
TGF_BETA_SIGNALING_PATHWAY	0.10689	0.00137083	6.16647	2.21e-09	2.94e-08	11.0469
MELANOGENESIS	0.106396	-0.00190173	7.19205	4.96e-12	2.3e-10	16.8992
FOCAL_ADHESION	0.105102	-0.00275213	4.66661	4.59e-06	1.74e-05	3.78841
GAP_JUNCTION	0.103107	0.00148418	5.70633	2.73e-08	1.95e-07	8.64632
GLYCOSPHINGOLIPID_BIOSYNTHESIS_GLOBO_SERIES	0.100494	0.00696652	3.39413	0.000779476	0.00190767	-0.986238
PRIMARY_BILE_ACID_BIOSYNTHESIS	0.0893096	0.0103221	3.50697	0.00052134	0.0013104	-0.618236
GLYCOSAMINOGLYCAN_BIOSYNTHESIS_HEPARAN_SULFATE	0.0888955	-0.00913408	4.2988	2.31e-05	7.42e-05	2.27028
HEDGEHOG_SIGNALING_PATHWAY	0.0838817	0.00371453	5.00938	9.26e-07	4.1e-06	5.29956
ARACHIDONIC_ACID_METABOLISM	0.0783669	0.0225487	3.64828	0.0003104	0.000832713	-0.141793
CIRCADIAN_RHYTHM_MAMMAL	0.0748136	-0.0197165	2.49258	0.0132119	0.0248224	-3.51905
MELANOMA	0.0701821	0.0011186	4.3628	1.76e-05	5.95e-05	2.52662
DORSO_VENTRAL_AXIS_FORMATION	0.0682968	0.000822533	2.87943	0.00426571	0.00875052	-2.52205
ADHERENS_JUNCTION	0.0669614	-0.00148751	3.68415	0.000271405	0.000753453	-0.0181028
REGULATION_OF_ACTIN_CYTOSKELETON	0.0662545	0.000521069	3.80727	0.000169841	0.000486006	0.414774
PRION_DISEASES	0.0621522	0.00392858	2.67689	0.00783284	0.015499	-3.06112
GLYCOSAMINOGLYCAN_DEGRADATION	0.0588916	0.00222594	1.95266	0.0517745	0.0830177	-4.67901
WNT_SIGNALING_PATHWAY	0.0575072	-0.00556669	4.77492	2.79e-06	1.08e-05	4.25601
LONG_TERM_DEPRESSION	0.0567305	0.00842013	3.64571	0.000313387	0.000832713	-0.15061
CALCIUM_SIGNALING_PATHWAY	0.0556168	0.00598061	3.61965	0.000345246	0.000895267	-0.239723
MAPK_SIGNALING_PATHWAY	0.0544032	0.000615128	3.97215	8.89e-05	0.000266767	1.01467
DRUG_METABOLISM_CYTOCHROME_P450	0.0504538	0.0210666	1.75358	0.0805063	0.121741	-5.03744
AXON_GUIDANCE	0.0496605	7.25e-05	3.06851	0.00234437	0.00507039	-1.9853
MTOR_SIGNALING_PATHWAY	0.0461593	-0.00846977	2.79313	0.00554997	0.0112206	-2.7563
ALDOSTERONE_REGULATED_SODIUM_REABSORPTION	0.0459167	0.00665876	2.19414	0.028979	0.0490009	-4.19393
GLIOMA	0.0455706	-0.00589527	2.54151	0.0115322	0.0218876	-3.40053
VASOPRESSIN_REGULATED_WATER_REABSORPTION	0.042366	-0.0078162	2.14513	0.0327317	0.0548477	-4.29681
CELL_ADHESION_MOLECULES_CAMS	0.0416603	0.00902399	1.60679	0.109135	0.158516	-5.27756
ABC_TRANSPORTERS	0.0400963	0.0146741	2.04058	0.0421535	0.0687767	-4.50876
GNRH_SIGNALING_PATHWAY	0.0355662	-0.00013849	2.33663	0.0201052	0.0352789	-3.88204
PHOSPHATIDYLINOSITOL_SIGNALING_SYSTEM	0.0336734	-0.00790195	1.69907	0.0903247	0.134403	-5.12901
LEUKOCYTE_TRANSENDOTHELIAL_MIGRATION	0.0335662	0.00822377	1.55093	0.121955	0.171845	-5.36352
PPAR_SIGNALING_PATHWAY	0.0335286	0.0111269	1.62824	0.104505	0.153055	-5.24375
RENAL_CELL_CARCINOMA	0.0308109	-0.00658149	1.90856	0.0572567	0.090252	-4.76164
TIGHT_JUNCTION	0.029405	0.00163993	2.02413	0.0438277	0.0708865	-4.54116
ENDOMETRIAL_CANCER	0.0289885	-0.00631011	1.72916	0.0847924	0.127189	-5.07882
LONG_TERM_POTENTIATION	0.028407	-0.00121328	1.60314	0.109939	0.158516	-5.28327
PATHWAYS_IN_CANCER	0.0282395	-0.00119562	2.2537	0.0249249	0.0425324	-4.06588
INSULIN_SIGNALING_PATHWAY	0.0232708	-0.00768103	1.87387	0.061904	0.0964172	-4.82536
PROSTATE_CANCER	0.0230479	-0.00766948	1.56741	0.118055	0.16882	-5.33847
STEROID_HORMONE_BIOSYNTHESIS	0.0219159	0.0155499	0.890295	0.374009	0.457669	-6.15181
METABOLISM_OF_XENOBIOTICS_BY_CYTOCHROME_P450	0.0214526	0.0186989	0.711619	0.477244	0.547947	-6.29215
ACUTE_MYELOID_LEUKEMIA	0.0202335	-0.00097279	1.03245	0.302678	0.390959	-6.01791
NITROGEN_METABOLISM	0.0198014	0.0225135	0.907209	0.365012	0.449617	-6.13691
TYPE_II_DIABETES_MELLITUS	0.0184498	0.0136521	1.06825	0.286252	0.372328	-5.98109
CHEMOKINE_SIGNALING_PATHWAY	0.0183448	0.00766866	0.770167	0.441797	0.510399	-6.2496
ADIPOCYTOKINE_SIGNALING_PATHWAY	0.0163787	0.00578487	1.0894	0.276838	0.367799	-5.95876
LINOLEIC_ACID_METABOLISM	0.0161319	0.0280572	0.588675	0.556515	0.635041	-6.3706
ERBB_SIGNALING_PATHWAY	0.0161032	-0.00954669	1.10166	0.27148	0.363275	-5.94561
NOTCH_SIGNALING_PATHWAY	0.0160453	-0.0154144	0.800836	0.42385	0.495824	-6.22597
VEGF_SIGNALING_PATHWAY	0.0156713	0.00255898	1.00167	0.317295	0.401475	-6.04857
FC_EPSILON_RI_SIGNALING_PATHWAY	0.0145152	0.00618812	0.781165	0.435311	0.506049	-6.24123
NEUROACTIVE_LIGAND_RECEPTOR_INTERACTION	0.0138677	0.00919871	1.08442	0.279033	0.368085	-5.96405
NEUROTROPHIN_SIGNALING_PATHWAY	0.0125057	-0.000826625	0.821834	0.411813	0.487881	-6.20927
SULFUR_METABOLISM	0.0118909	0.0134775	0.366679	0.714113	0.785017	-6.47473
HISTIDINE_METABOLISM	0.0110595	0.0168415	0.466758	0.641006	0.718235	-6.43377
NON_SMALL_CELL_LUNG_CANCER	0.00793971	-0.00851861	0.47073	0.63817	0.718235	-6.43194
TYROSINE_METABOLISM	0.00773753	0.0129483	0.394512	0.693479	0.76778	-6.46433
ETHER_LIPID_METABOLISM	0.00771191	0.0193553	0.350867	0.72593	0.785017	-6.48031
GLYCEROLIPID_METABOLISM	0.00638536	0.0087149	0.32654	0.74424	0.800165	-6.4884
INOSITOL_PHOSPHATE_METABOLISM	0.00632467	-0.00651357	0.35133	0.725584	0.785017	-6.48015
COLORECTAL_CANCER	0.00580963	0.00363492	0.39993	0.689488	0.76778	-6.46221
HEMATOPOIETIC_CELL_LINEAGE	0.00479627	0.00932018	0.15453	0.877294	0.917016	-6.52905
ALPHA_LINOLENIC_ACID_METABOLISM	0.00433353	0.0277557	0.171462	0.863974	0.913063	-6.52634
PHENYLALANINE_METABOLISM	0.00370024	0.0140169	0.179654	0.857543	0.911446	-6.52493
FC_GAMMA_R_MEDIATED_PHAGOCYTOSIS	0.00167581	0.00401018	0.0778762	0.937978	0.969244	-6.53781
STARCH_AND_SUCROSE_METABOLISM	0.00125232	0.0115735	0.0549754	0.956194	0.970596	-6.5393
CYTOKINE_CYTOKINE_RECEPTOR_INTERACTION	0.0012508	0.00593301	0.0499947	0.960159	0.970596	-6.53956
TASTE_TRANSDUCTION	0.00115963	-0.00843468	0.0676107	0.94614	0.970596	-6.53854
CHRONIC_MYELOID_LEUKEMIA	0.000464692	-0.00990935	0.0271586	0.978351	0.978351	-6.54043
PROGESTERONE_MEDIATED_OOCYTE_MATURATION	-0.000746805	-0.00534084	-0.0577846	0.953958	0.970596	-6.53915
RETINOL_METABOLISM	-0.000842539	0.0140495	-0.028053	0.977638	0.978351	-6.5404
PANCREATIC_CANCER	-0.00356617	-0.0041356	-0.234919	0.814429	0.870597	-6.51367
O_GLYCAN_BIOSYNTHESIS	-0.00405206	0.00769614	-0.154174	0.877575	0.917016	-6.52911
ASTHMA	-0.00477002	0.010773	-0.130441	0.896304	0.931355	-6.53243
B_CELL_RECEPTOR_SIGNALING_PATHWAY	-0.00890527	0.00608117	-0.355185	0.722696	0.785017	-6.47881
VIBRIO_CHOLERAE_INFECTION	-0.0109286	0.00978721	-0.558472	0.576932	0.654325	-6.38761
TRYPTOPHAN_METABOLISM	-0.0168505	0.0147707	-0.836953	0.403274	0.480827	-6.19697
GLYCINE_SERINE_AND_THREONINE_METABOLISM	-0.0168773	0.0137372	-0.804857	0.421529	0.495824	-6.22281
SMALL_CELL_LUNG_CANCER	-0.017821	-0.00755504	-1.06926	0.285797	0.372328	-5.98004
CARDIAC_MUSCLE_CONTRACTION	-0.0187281	0.0101633	-1.01089	0.312868	0.398585	-6.03948
JAK_STAT_SIGNALING_PATHWAY	-0.0222929	-0.0020729	-1.02374	0.306771	0.393514	-6.02669
LYSOSOME	-0.0232846	0.00874813	-0.920938	0.35781	0.443685	-6.12461
GLYCOSAMINOGLYCAN_BIOSYNTHESIS_KERATAN_SULFATE	-0.0238859	0.00267095	-0.879111	0.380033	0.459001	-6.16151
REGULATION_OF_AUTOPHAGY	-0.0249686	-0.00578232	-1.23084	0.219331	0.302189	-5.79822
VIRAL_MYOCARDITIS	-0.0251537	0.0137423	-0.872826	0.383444	0.460133	-6.16691
SNARE_INTERACTIONS_IN_VESICULAR_TRANSPORT	-0.026346	-0.00466502	-1.21412	0.225641	0.308597	-5.81821
BIOSYNTHESIS_OF_UNSATURATED_FATTY_ACIDS	-0.0277216	0.00555471	-1.16526	0.244824	0.32998	-5.87506
OTHER_GLYCAN_DEGRADATION	-0.0294668	-0.00289461	-0.953042	0.341323	0.42896	-6.09513
ASCORBATE_AND_ALDARATE_METABOLISM	-0.0309105	0.0213567	-0.879163	0.380005	0.459001	-6.16146
NICOTINATE_AND_NICOTINAMIDE_METABOLISM	-0.0313632	0.0179108	-1.32914	0.184796	0.256508	-5.67524
PROXIMAL_TUBULE_BICARBONATE_RECLAMATION	-0.0330366	0.0152627	-1.36607	0.172922	0.241831	-5.62662
INTESTINAL_IMMUNE_NETWORK_FOR_IGA_PRODUCTION	-0.0339747	0.0135891	-0.92966	0.353282	0.44101	-6.1167
ENDOCYTOSIS	-0.0348062	-0.00300427	-2.28794	0.0228247	0.0393092	-3.99075
PENTOSE_AND_GLUCURONATE_INTERCONVERSIONS	-0.0374	0.0146246	-1.18867	0.235492	0.319719	-5.84811
GLYCEROPHOSPHOLIPID_METABOLISM	-0.0376358	0.00157409	-2.36337	0.0187364	0.0335093	-3.82141
PATHOGENIC_ESCHERICHIA_COLI_INFECTION	-0.0400401	0.00229095	-1.8717	0.0622047	0.0964172	-4.82931
T_CELL_RECEPTOR_SIGNALING_PATHWAY	-0.0412129	0.000100056	-1.91786	0.0560625	0.089125	-4.74438
MATURITY_ONSET_DIABETES_OF_THE_YOUNG	-0.0419877	0.0100397	-1.66198	0.0975446	0.143994	-5.1897
EPITHELIAL_CELL_SIGNALING_IN_HELICOBACTER_PYLORI_INFECTION	-0.0420536	0.0072297	-2.32179	0.0209022	0.0363347	-3.9154
OLFACTORY_TRANSDUCTION	-0.0422282	-0.00265212	-2.33912	0.0199743	0.0352789	-3.87643
OOCYTE_MEIOSIS	-0.0439917	-0.0018524	-3.31088	0.00104165	0.00248394	-1.25057
BETA_ALANINE_METABOLISM	-0.0440902	0.0103746	-1.77689	0.0765821	0.117149	-4.99741
AMYOTROPHIC_LATERAL_SCLEROSIS_ALS	-0.046189	0.0055905	-3.04755	0.00250893	0.00530296	-2.04639
PURINE_METABOLISM	-0.0462888	0.00310149	-3.14157	0.00184536	0.00403808	-1.76933
BLADDER_CANCER	-0.0480621	-0.010245	-2.46495	0.0142536	0.0262493	-3.585
SYSTEMIC_LUPUS_ERYTHEMATOSUS	-0.0506686	0.00224204	-2.08325	0.0380604	0.0626481	-4.42349
STEROID_BIOSYNTHESIS	-0.0560274	0.0130185	-1.5638	0.1189	0.16882	-5.34397
LEISHMANIA_INFECTION	-0.0569522	0.00654686	-1.77533	0.0768394	0.117149	-5.00011
PANTOTHENATE_AND_COA_BIOSYNTHESIS	-0.0577867	0.00905801	-2.47335	0.0139294	0.0259088	-3.56503
ARGININE_AND_PROLINE_METABOLISM	-0.0592922	0.013585	-3.05206	0.00247268	0.00528641	-2.03329
BASAL_TRANSCRIPTION_FACTORS	-0.0600485	-0.00548054	-2.5698	0.0106505	0.0204225	-3.331
PROPANOATE_METABOLISM	-0.0633408	0.00727751	-2.11276	0.0354336	0.058845	-4.36354
GLUTATHIONE_METABOLISM	-0.0661301	0.00958763	-3.173	0.00166252	0.00372566	-1.67496
TOLL_LIKE_RECEPTOR_SIGNALING_PATHWAY	-0.0682038	0.00245848	-2.87826	0.00428117	0.00875052	-2.52528
LYSINE_DEGRADATION	-0.0702598	-0.0123416	-3.59076	0.000384113	0.000978698	-0.337827
GLYCOSPHINGOLIPID_BIOSYNTHESIS_LACTO_AND_NEOLACTO_SERIES	-0.0703555	0.0103845	-2.95915	0.00332646	0.00695192	-2.29967
FATTY_ACID_METABOLISM	-0.070434	0.00860167	-2.40668	0.0166923	0.0301434	-3.72179
DRUG_METABOLISM_OTHER_ENZYMES	-0.0733678	0.0118667	-3.41235	0.000730988	0.00181285	-0.927575
AMINO_SUGAR_AND_NUCLEOTIDE_SUGAR_METABOLISM	-0.0735888	0.0142326	-3.31777	0.00101717	0.00245707	-1.22892
BUTANOATE_METABOLISM	-0.0736215	0.00659956	-2.68527	0.00764358	0.0152872	-3.03955
SELENOAMINO_ACID_METABOLISM	-0.074739	0.00358515	-3.61863	0.000346555	0.000895267	-0.243204
RIBOFLAVIN_METABOLISM	-0.0752866	0.00458911	-3.27287	0.00118682	0.00275935	-1.36924
VALINE_LEUCINE_AND_ISOLEUCINE_DEGRADATION	-0.0766221	0.00620852	-2.6074	0.00957161	0.018545	-3.23743
NATURAL_KILLER_CELL_MEDIATED_CYTOTOXICITY	-0.0785494	0.0046186	-3.20523	0.00149253	0.00338549	-1.57726
NOD_LIKE_RECEPTOR_SIGNALING_PATHWAY	-0.0816385	0.000888342	-3.24175	0.00131943	0.00302979	-1.46545
UBIQUITIN_MEDIATED_PROTEOLYSIS	-0.0828657	-0.0121183	-5.90043	9.63e-09	1.12e-07	9.64106
PRIMARY_IMMUNODEFICIENCY	-0.0833074	0.0058553	-2.45861	0.0145028	0.0264462	-3.60004
THYROID_CANCER	-0.0839758	-0.00457531	-4.07794	5.8e-05	0.000179897	1.41163
CYSTEINE_AND_METHIONINE_METABOLISM	-0.0842795	0.00278328	-4.03109	7.02e-05	0.000214	1.23467
PROTEIN_EXPORT	-0.0854281	-0.00846349	-2.66905	0.00801358	0.0156897	-3.08122
SPHINGOLIPID_METABOLISM	-0.0860498	0.00295693	-4.32613	2.06e-05	6.72e-05	2.37932
APOPTOSIS	-0.0883387	0.00954085	-4.33804	1.96e-05	6.5e-05	2.42705
GALACTOSE_METABOLISM	-0.0883767	0.0107569	-3.93065	0.000104867	0.000309606	0.861535
GLYCOLYSIS_GLUCONEOGENESIS	-0.0971817	0.00931144	-4.6284	5.46e-06	2.03e-05	3.62566
P53_SIGNALING_PATHWAY	-0.104684	0.00667153	-6.46944	3.91e-10	7.59e-09	12.706
PORPHYRIN_AND_CHLOROPHYLL_METABOLISM	-0.106552	0.0173443	-4.41186	1.42e-05	4.99e-05	2.72534
N_GLYCAN_BIOSYNTHESIS	-0.110767	0.00396735	-4.53349	8.34e-06	3.04e-05	3.22639
RIG_I_LIKE_RECEPTOR_SIGNALING_PATHWAY	-0.110859	-0.00611314	-5.76526	2e-08	1.61e-07	8.94557
AUTOIMMUNE_THYROID_DISEASE	-0.113211	0.00222251	-3.30697	0.00105578	0.00248577	-1.26284
PYRUVATE_METABOLISM	-0.114641	-0.00190998	-4.94727	1.25e-06	5.39e-06	5.01896
FRUCTOSE_AND_MANNOSE_METABOLISM	-0.116214	-0.000137682	-5.01721	8.92e-07	4.05e-06	5.33514
ALANINE_ASPARTATE_AND_GLUTAMATE_METABOLISM	-0.116427	0.00712397	-5.46285	9.74e-08	5.66e-07	7.43651
PEROXISOME	-0.120759	0.00288656	-5.19202	3.81e-07	1.91e-06	6.1417
GLYCOSYLPHOSPHATIDYLINOSITOL_GPI_ANCHOR_BIOSYNTHESIS	-0.12149	-0.0022863	-4.36964	1.71e-05	5.88e-05	2.55418
LIMONENE_AND_PINENE_DEGRADATION	-0.129837	0.0108723	-3.65736	0.000300058	0.000820747	-0.110584
ALZHEIMERS_DISEASE	-0.130779	0.00811056	-5.8089	1.58e-08	1.42e-07	9.16869
PENTOSE_PHOSPHATE_PATHWAY	-0.131493	0.000962338	-5.13338	5.08e-07	2.49e-06	5.86857
ALLOGRAFT_REJECTION	-0.134351	0.00580828	-3.16763	0.00169251	0.00374771	-1.69114
TYPE_I_DIABETES_MELLITUS	-0.135034	0.0068701	-3.7063	0.000249685	0.000703657	0.0588149
NUCLEOTIDE_EXCISION_REPAIR	-0.143147	-0.00740398	-5.57955	5.32e-08	3.41e-07	8.01104
CELL_CYCLE	-0.144299	-0.00287188	-5.48225	8.81e-08	5.29e-07	7.53135
HUNTINGTONS_DISEASE	-0.148581	0.00035911	-6.79417	5.71e-11	1.77e-09	14.5503
PARKINSONS_DISEASE	-0.153738	0.00386894	-5.24768	2.89e-07	1.54e-06	6.40338
PYRIMIDINE_METABOLISM	-0.156094	0.00179268	-6.51167	3.06e-10	7.1e-09	12.9421
GLYOXYLATE_AND_DICARBOXYLATE_METABOLISM	-0.156929	-0.0151905	-5.05947	7.27e-07	3.38e-06	5.52799
OXIDATIVE_PHOSPHORYLATION	-0.159313	0.00660148	-5.70766	2.71e-08	1.95e-07	8.65309
CYTOSOLIC_DNA_SENSING_PATHWAY	-0.160184	-0.00635501	-7.30449	2.44e-12	2.17e-10	17.5801
SPLICEOSOME	-0.161804	-0.0125307	-5.24021	3e-07	1.55e-06	6.36812
TERPENOID_BACKBONE_BIOSYNTHESIS	-0.165315	-0.00243586	-4.81358	2.34e-06	9.45e-06	4.42513
VALINE_LEUCINE_AND_ISOLEUCINE_BIOSYNTHESIS	-0.16563	-0.00258097	-4.41756	1.39e-05	4.97e-05	2.74853
RNA_POLYMERASE	-0.166137	-0.0101976	-4.90057	1.55e-06	6.42e-06	4.80996
NON_HOMOLOGOUS_END_JOINING	-0.169148	-0.00361358	-5.34102	1.81e-07	9.9e-07	6.84732
CITRATE_CYCLE_TCA_CYCLE	-0.170662	0.00275137	-5.06229	7.18e-07	3.38e-06	5.54092
GRAFT_VERSUS_HOST_DISEASE	-0.174033	0.00885527	-4.21333	3.32e-05	0.000104578	1.93322
RNA_DEGRADATION	-0.176542	-0.0112221	-6.35556	7.55e-10	1.17e-08	12.0753
ANTIGEN_PROCESSING_AND_PRESENTATION	-0.177711	-0.00428177	-5.78393	1.81e-08	1.53e-07	9.04085
ONE_CARBON_POOL_BY_FOLATE	-0.183577	-0.00710577	-5.87708	1.09e-08	1.13e-07	9.52
HOMOLOGOUS_RECOMBINATION	-0.185649	-0.0017903	-5.74546	2.22e-08	1.72e-07	8.84476
FOLATE_BIOSYNTHESIS	-0.188978	0.015256	-6.43206	4.86e-10	8.21e-09	12.498
MISMATCH_REPAIR	-0.193282	0.00184644	-5.82684	1.43e-08	1.4e-07	9.26083
DNA_REPLICATION	-0.207014	0.00486044	-5.51791	7.33e-08	4.55e-07	7.70635
PROTEASOME	-0.208046	0.0177494	-5.60732	4.6e-08	3.06e-07	8.14919
AMINOACYL_TRNA_BIOSYNTHESIS	-0.216166	-0.00540264	-6.70548	9.73e-11	2.58e-09	14.04
RIBOSOME	-0.228404	-0.0120625	-6.46216	4.08e-10	7.59e-09	12.6654
BASE_EXCISION_REPAIR	-0.234985	-0.00715942	-7.75278	1.35e-13	2.51e-11	20.3665
